# Supplementary material for: Crystal structure and Hirshfeld surface analysis of bis­[(eth­oxy­methane­thio­yl)sulfanido](N,N,N′,N′-tetra­methyl­ethane-1,2-di­amine)­mercury(II)
Source: Acta Crystallogr E Crystallogr Commun. 2021 Oct 19;77(Pt 11):1126–9. doi: 10.1107/S2056989021010549 (PMC8587978; doi:10.1107/S2056989021010549)
Supplement: Supplementary file 1 [file e-77-01126-sup1.cif]

##############################################################################
#                                                                            #
# This CIF contains the data in a paper accepted for publication in          #
# Acta Crystallographica Section E. It conforms to the requirements of       #
# Notes for Authors for Acta Crystallographica Section E, and has been       #
# peer reviewed under the auspices of the IUCr Commission on Journals.       #
#                                                                            #
# Full details of the Crystallographic Information File format               #
# are given in the paper "The Crystallographic Information File (CIF):       #
# a New Standard Archive File for Crystallography" by S. R. Hall, F. H.      #
# Allen and I. D. Brown [Acta Cryst. (1991), A47, 655-685].                  #
#                                                                            #
# The current version of the core CIF dictionary is obtainable from          #
# ftp://ftp.iucr.org/pub/cif_core.dic.                                       #
#                                                                            #
# Software is freely available for graphical display of the structure(s)     #
# in this CIF. For information consult the CIF software page                 #
# http://www.iucr.org/resources/cif/software.                                #
#                                                                            #
# This file may be used for bona fide research purposes within the           #
# scientific community so long as proper attribution is given to the journal # 
# article from which it was obtained.                                        #
#                                                                            #
##############################################################################
data_I
_audit_creation_method     'SHELXL-2017/1'
_journal_date_recd_electronic     2021-05-28
_journal_date_accepted     2021-10-11
_journal_name_full     'Acta Crystallographica, Section E'
_journal_year     2021
_journal_volume     77
_journal_issue     11
_journal_page_first     0
_journal_page_last     0
_journal_paper_category     GM
_journal_paper_doi     10.1107/S2056989021010549
_journal_coeditor_code     EY2008
_publ_contact_author_name     'Eiad Saif'
_publ_contact_author_address
;
Department of Computer and Electronic Engineering Technology,
Sanaa Community College, Sanaa, Yemen
Department of Electrical and Electronic Engineering, Faculty of Engineering,
Ondokuz May\?is University, 55139, Samsun, Turkey
;
_publ_contact_author_email
                              'sevgi.kansiz@samsun.edu.tr, eiad.saif@scc.edu.ye'
_publ_contact_author_fax     '+967 (1) 464 483'
_publ_contact_author_phone     '+967 (1) 464 483'
_publ_section_title
;\
Crystal structure and Hirshfeld surface analysis of
bis[(ethoxymethanethioyl)sulfanido](<i>N</i>,<i>N</i>,<i>N</i>',<i>N</i>'-\
tetramethylethane-1,2-diamine)mercury(II)
;
loop_
    _publ_author_name
    _publ_author_footnote
    _publ_author_address
    'Qadir, Adnan M.' .
;
Department of Chemistry, College of Science, Salahaddin University, Erbil,
44001, Iraq
;
    'Kansiz, Sevgi' .
;
Samsun University, Faculty of Engineering, Department of Fundamental Sciences,
55420, Samsun, Turkey
;
    'Dege, Necmi' .
;
Ondokuz May\?is University, Faculty of Arts and Sciences, Department of Physics,
55139, Samsun, Turkey
;
    'Saif, Eiad' .
;
Department of Computer and Electronic Engineering Technology,
Sanaa Community College, Sanaa, Yemen
Department of Electrical and Electronic Engineering, Faculty of Engineering,
Ondokuz May\?is University, 55139, Samsun, Turkey
;
_publ_section_synopsis
;
In the crystal, molecules are linked by weak C---H...S hydrogen bonds, forming
a two-dimensional supramolecular architecture.
;
_chemical_name_systematic
;
Bis[(ethoxymethanethioyl)sulfanido](<i>N</i>,<i>N</i>,<i>N</i>',<i>N</i>'-\
tetramethylethane-1,2-diamine)mercury(II)
;
_chemical_name_common     ?
_chemical_formula_moiety     'C12 H26 Hg N2 O2 S4'
_chemical_formula_sum     'C12 H26 Hg N2 O2 S4'
_chemical_formula_iupac     '[Hg (C3 H5 O S2)2 (C6 H16 N2)]'
_chemical_formula_weight     559.18
_chemical_melting_point     ?
_space_group_crystal_system     orthorhombic
_space_group_name_H-M_alt     'P b c n'
_space_group_name_Hall     '-P 2n 2ab'
loop_
    _space_group_symop_operation_xyz
    'x, y, z'
    '-x+1/2, -y+1/2, z+1/2'
    '-x, y, -z+1/2'
    'x+1/2, -y+1/2, -z'
    '-x, -y, -z'
    'x-1/2, y-1/2, -z-1/2'
    'x, -y, z-1/2'
    '-x-1/2, y-1/2, z'
_cell_length_a     12.235(7)
_cell_length_b     8.017(5)
_cell_length_c     21.251(17)
_cell_angle_alpha     90
_cell_angle_beta     90
_cell_angle_gamma     90
_cell_volume     2084(2)
_cell_formula_units_Z     4
_cell_measurement_reflns_used     379
_cell_measurement_theta_min     2.02
_cell_measurement_theta_max     24.74
_cell_measurement_temperature     296(2)
_exptl_crystal_description     'rod'
_exptl_crystal_colour     'brown'
_exptl_crystal_size_max     0.710
_exptl_crystal_size_mid     0.377
_exptl_crystal_size_min     0.060
_exptl_crystal_density_diffrn     1.782
_exptl_crystal_density_meas     ?
_exptl_crystal_density_method     ?
_exptl_crystal_F_000     1088
_exptl_absorpt_coefficient_mu     7.789
_exptl_absorpt_correction_type     multi-scan
_exptl_absorpt_process_details
;
(SADABS; Krause <i>et al.</i>,  2015)
;
_exptl_absorpt_correction_T_min     0.041
_exptl_absorpt_correction_T_max     0.627
_diffrn_ambient_temperature     296(2)
_diffrn_source     'Incoatec microfocus source'
_diffrn_radiation_type     MoK\a
_diffrn_radiation_wavelength     0.71073
_diffrn_measurement_device_type
                                 'Bruker D8 Quest with Photon II CPADs detector'
_diffrn_measurement_method     'phi and omega scans'
_diffrn_detector_area_resol_mean     7.4074
_diffrn_reflns_number     8974
_diffrn_reflns_av_R_equivalents     0.1392
_diffrn_reflns_av_unetI/netI     0.0753
_diffrn_reflns_theta_min     1.917
_diffrn_reflns_theta_max     25.675
_diffrn_reflns_theta_full     25.242
_diffrn_measured_fraction_theta_max     0.984
_diffrn_measured_fraction_theta_full     0.985
_diffrn_reflns_limit_h_min     -14
_diffrn_reflns_limit_h_max     12
_diffrn_reflns_limit_k_min     -6
_diffrn_reflns_limit_k_max     9
_diffrn_reflns_limit_l_min     -25
_diffrn_reflns_limit_l_max     25
_refine_special_details     ?
_reflns_number_total     1946
_reflns_number_gt     1265
_reflns_threshold_expression     'I > 2\s(I)'
_refine_ls_structure_factor_coef     Fsqd
_refine_ls_matrix_type     full
_refine_ls_R_factor_all     0.0860
_refine_ls_R_factor_gt     0.0526
_refine_ls_wR_factor_gt     0.1295
_refine_ls_wR_factor_ref     0.1473
_refine_ls_goodness_of_fit_ref     0.997
_refine_ls_restrained_S_all     0.997
_refine_ls_number_reflns     1946
_refine_ls_number_parameters     99
_refine_ls_number_restraints     0
_refine_ls_hydrogen_treatment     constr
_refine_ls_weighting_scheme     calc
_refine_ls_weighting_details
                      'w=1/[\s^2^(Fo^2^)+(0.0768P)^2^] where P=(Fo^2^+2Fc^2^)/3'
_atom_sites_solution_hydrogens     geom
_atom_sites_solution_primary     dual
_atom_sites_solution_secondary     ?
_refine_ls_shift/su_max     0.000
_refine_ls_shift/su_mean     0.000
_refine_diff_density_max     1.012
_refine_diff_density_min     -2.733
_refine_ls_extinction_method     none
_refine_ls_extinction_coef     .
loop_
    _atom_type_symbol
    _atom_type_description
    _atom_type_scat_dispersion_real
    _atom_type_scat_dispersion_imag
    _atom_type_scat_source
    'C' 'C' 0.0033 0.0016
                         'International Tables Vol C Tables 4.2.6.8 and 6.1.1.4'
    'H' 'H' 0.0000 0.0000
                         'International Tables Vol C Tables 4.2.6.8 and 6.1.1.4'
    'Hg' 'Hg' -2.3894 9.2266
                         'International Tables Vol C Tables 4.2.6.8 and 6.1.1.4'
    'N' 'N' 0.0061 0.0033
                         'International Tables Vol C Tables 4.2.6.8 and 6.1.1.4'
    'O' 'O' 0.0106 0.0060
                         'International Tables Vol C Tables 4.2.6.8 and 6.1.1.4'
    'S' 'S' 0.1246 0.1234
                         'International Tables Vol C Tables 4.2.6.8 and 6.1.1.4'
_computing_data_collection
;
APEX3 (Bruker, 2017)
;
_computing_cell_refinement
;
SAINT (Bruker, 2017)
;
_computing_data_reduction
;
SAINT (Bruker, 2017)
;
_computing_structure_solution
;
<i>SHELXT2018/2</i> (Sheldrick, 2015a)
;
_computing_structure_refinement
;
<i>SHELXL2017/1</i> (Sheldrick, 2015b)
;
_computing_molecular_graphics
;
PLATON (Spek, 2020)
;
_computing_publication_material
;
WinGX (Farrugia, 2012)
;
loop_
    _atom_site_type_symbol
    _atom_site_label
    _atom_site_fract_x
    _atom_site_fract_y
    _atom_site_fract_z
    _atom_site_U_iso_or_equiv
    _atom_site_adp_type
    _atom_site_calc_flag
    _atom_site_occupancy
    _atom_site_disorder_assembly
    _atom_site_disorder_group
    Hg Hg1 0.500000 0.59649(6) 0.750000 0.0605(2) Uani d 1 . .
    S S1 0.6620(2) 0.6747(4) 0.69202(12) 0.0807(9) Uani d 1 . .
    S S2 0.4722(2) 0.7975(5) 0.61444(14) 0.0815(8) Uani d 1 . .
    O O1 0.6840(6) 0.8337(10) 0.5917(3) 0.0753(19) Uani d 1 . .
    N N1 0.4366(6) 0.3441(10) 0.6885(3) 0.0580(18) Uani d 1 . .
    C C1 0.6025(8) 0.7760(12) 0.6290(4) 0.063(2) Uani d 1 . .
    C C6 0.5057(9) 0.3204(18) 0.6319(5) 0.087(4) Uani d 1 . .
    H H6A 0.502245 0.418481 0.606101 0.131 Uiso calc 1 . .
    H H6B 0.479686 0.226095 0.608454 0.131 Uiso calc 1 . .
    H H6C 0.579968 0.301191 0.644595 0.131 Uiso calc 1 . .
    C C4 0.4462(8) 0.1997(13) 0.7314(5) 0.069(2) Uani d 1 . .
    H H4A 0.441367 0.097608 0.707118 0.083 Uiso calc 1 . .
    H H4B 0.385492 0.201216 0.760778 0.083 Uiso calc 1 . .
    C C3 0.7614(16) 0.9572(16) 0.5016(5) 0.101(5) Uani d 1 . .
    H H3A 0.747525 1.015326 0.462895 0.152 Uiso calc 1 . .
    H H3B 0.795996 0.852358 0.492616 0.152 Uiso calc 1 . .
    H H3C 0.808505 1.023299 0.527706 0.152 Uiso calc 1 . .
    C C5 0.3232(9) 0.3668(17) 0.6701(5) 0.090(4) Uani d 1 . .
    H H5A 0.280086 0.390950 0.706757 0.136 Uiso calc 1 . .
    H H5B 0.296750 0.266672 0.650617 0.136 Uiso calc 1 . .
    H H5C 0.317899 0.457818 0.640942 0.136 Uiso calc 1 . .
    C C2 0.6563(11) 0.9271(15) 0.5349(5) 0.091(4) Uani d 1 . .
    H H2A 0.621592 1.031988 0.545653 0.109 Uiso calc 1 . .
    H H2B 0.606886 0.863221 0.508546 0.109 Uiso calc 1 . .
loop_
    _atom_site_aniso_label
    _atom_site_aniso_U_11
    _atom_site_aniso_U_22
    _atom_site_aniso_U_33
    _atom_site_aniso_U_12
    _atom_site_aniso_U_13
    _atom_site_aniso_U_23
    Hg1 0.0589(4) 0.0689(4) 0.0536(3) 0.000 0.0023(2) 0.000
    S1 0.0618(15) 0.113(2) 0.0676(13) -0.0248(17) -0.0088(11) 0.0231(15)
    S2 0.0674(17) 0.096(2) 0.0811(16) 0.0098(16) -0.0023(13) 0.0141(16)
    O1 0.082(5) 0.085(5) 0.059(3) -0.011(4) 0.009(3) 0.013(3)
    N1 0.056(5) 0.064(5) 0.054(4) 0.000(4) 0.002(3) 0.000(3)
    C1 0.075(6) 0.059(6) 0.056(5) -0.015(5) 0.004(4) 0.000(4)
    C6 0.103(9) 0.088(9) 0.071(6) -0.008(8) 0.012(5) -0.024(6)
    C4 0.057(6) 0.067(6) 0.084(6) -0.023(6) -0.006(5) -0.010(5)
    C3 0.142(13) 0.083(10) 0.079(7) 0.005(8) 0.037(7) 0.015(7)
    C5 0.075(8) 0.123(11) 0.073(6) -0.013(7) -0.019(6) -0.003(6)
    C2 0.115(10) 0.090(8) 0.067(6) 0.005(8) 0.018(7) 0.025(5)
_geom_special_details
;
 All esds (except the esd in the dihedral angle between two l.s. planes)
 are estimated using the full covariance matrix.  The cell esds are taken
 into account individually in the estimation of esds in distances, angles
 and torsion angles; correlations between esds in cell parameters are only
 used when they are defined by crystal symmetry.  An approximate (isotropic)
 treatment of cell esds is used for estimating esds involving l.s. planes.
;
loop_
    _geom_bond_atom_site_label_1
    _geom_bond_atom_site_label_2
    _geom_bond_site_symmetry_2
    _geom_bond_distance
    _geom_bond_publ_flag
    Hg1 S1 . 2.416(3) y
    Hg1 S1 3_656 2.416(3) n
    Hg1 N1 . 2.531(8) y
    Hg1 N1 3_656 2.531(8) n
    S1 C1 . 1.727(9) y
    S2 C1 . 1.633(10) y
    O1 C1 . 1.355(11) y
    O1 C2 . 1.460(12) y
    N1 C5 . 1.452(13) y
    N1 C4 . 1.479(13) y
    N1 C6 . 1.481(13) ?
    C6 H6A . 0.9600 ?
    C6 H6B . 0.9600 ?
    C6 H6C . 0.9600 ?
    C4 C4 3_656 1.53(2) ?
    C4 H4A . 0.9700 ?
    C4 H4B . 0.9700 ?
    C3 C2 . 1.49(2) ?
    C3 H3A . 0.9600 ?
    C3 H3B . 0.9600 ?
    C3 H3C . 0.9600 ?
    C5 H5A . 0.9600 ?
    C5 H5B . 0.9600 ?
    C5 H5C . 0.9600 ?
    C2 H2A . 0.9700 ?
    C2 H2B . 0.9700 ?
loop_
    _geom_angle_atom_site_label_1
    _geom_angle_atom_site_label_2
    _geom_angle_atom_site_label_3
    _geom_angle_site_symmetry_1
    _geom_angle_site_symmetry_3
    _geom_angle
    _geom_angle_publ_flag
    S1 Hg1 S1 . 3_656 149.91(18) ?
    S1 Hg1 N1 . . 101.26(18) ?
    S1 Hg1 N1 3_656 . 102.70(19) ?
    S1 Hg1 N1 . 3_656 102.70(19) ?
    S1 Hg1 N1 3_656 3_656 101.26(18) ?
    N1 Hg1 N1 . 3_656 73.8(3) ?
    C1 S1 Hg1 . . 99.9(3) ?
    C1 O1 C2 . . 119.2(9) ?
    C5 N1 C4 . . 109.8(9) ?
    C5 N1 C6 . . 110.1(8) ?
    C4 N1 C6 . . 110.8(9) ?
    C5 N1 Hg1 . . 109.3(7) ?
    C4 N1 Hg1 . . 106.4(5) ?
    C6 N1 Hg1 . . 110.3(6) ?
    O1 C1 S2 . . 124.9(7) ?
    O1 C1 S1 . . 107.7(7) ?
    S2 C1 S1 . . 127.4(5) ?
    N1 C6 H6A . . 109.5 ?
    N1 C6 H6B . . 109.5 ?
    H6A C6 H6B . . 109.5 ?
    N1 C6 H6C . . 109.5 ?
    H6A C6 H6C . . 109.5 ?
    H6B C6 H6C . . 109.5 ?
    N1 C4 C4 . 3_656 112.7(7) ?
    N1 C4 H4A . . 109.1 ?
    C4 C4 H4A 3_656 . 109.1 ?
    N1 C4 H4B . . 109.1 ?
    C4 C4 H4B 3_656 . 109.1 ?
    H4A C4 H4B . . 107.8 ?
    C2 C3 H3A . . 109.5 ?
    C2 C3 H3B . . 109.5 ?
    H3A C3 H3B . . 109.5 ?
    C2 C3 H3C . . 109.5 ?
    H3A C3 H3C . . 109.5 ?
    H3B C3 H3C . . 109.5 ?
    N1 C5 H5A . . 109.5 ?
    N1 C5 H5B . . 109.5 ?
    H5A C5 H5B . . 109.5 ?
    N1 C5 H5C . . 109.5 ?
    H5A C5 H5C . . 109.5 ?
    H5B C5 H5C . . 109.5 ?
    O1 C2 C3 . . 106.0(11) ?
    O1 C2 H2A . . 110.5 ?
    C3 C2 H2A . . 110.5 ?
    O1 C2 H2B . . 110.5 ?
    C3 C2 H2B . . 110.5 ?
    H2A C2 H2B . . 108.7 ?
loop_
    _geom_torsion_atom_site_label_1
    _geom_torsion_atom_site_label_2
    _geom_torsion_atom_site_label_3
    _geom_torsion_atom_site_label_4
    _geom_torsion_site_symmetry_1
    _geom_torsion_site_symmetry_2
    _geom_torsion_site_symmetry_3
    _geom_torsion_site_symmetry_4
    _geom_torsion
    _geom_torsion_publ_flag
    C2 O1 C1 S2 . . . . 1.9(13) ?
    C2 O1 C1 S1 . . . . -179.2(8) ?
    Hg1 S1 C1 O1 . . . . 178.2(6) ?
    Hg1 S1 C1 S2 . . . . -3.0(7) ?
    C5 N1 C4 C4 . . . 3_656 -162.2(10) ?
    C6 N1 C4 C4 . . . 3_656 75.9(12) ?
    Hg1 N1 C4 C4 . . . 3_656 -44.0(11) ?
    C1 O1 C2 C3 . . . . -174.4(9) ?
loop_
    _geom_hbond_atom_site_label_D
    _geom_hbond_atom_site_label_H
    _geom_hbond_atom_site_label_A
    _geom_hbond_site_symmetry_A
    _geom_hbond_distance_DH
    _geom_hbond_distance_HA
    _geom_hbond_distance_DA
    _geom_hbond_angle_DHA
    _geom_hbond_publ_flag
    C4 H4B S1 6_557 0.97 2.92 3.845(11) 159.6 yes
_shelx_space_group_comment
;
The symmetry employed for this shelxl refinement is uniquely defined
by the following loop, which should always be used as a source of
symmetry information in preference to the above space-group names.
They are only intended as comments.
;
_shelx_estimated_absorpt_T_min     ?
_shelx_estimated_absorpt_T_max     ?
_shelx_hkl_file
;
  -6   0   0 5294.54   36.19
  -8   0   0  641.87   16.47
 -10   0   0  293.76   16.03
 -12   0   0  343.84   13.88
 -14   0   0   58.98   15.45
  -3  -1   0 2068.18   36.98
  -5  -1   0 2227.45   27.54
  -7  -1   0 1010.79   20.53
  -9   1   0  388.23   16.08
  -9  -1   0  438.30   14.16
 -11  -1   0  321.42   13.37
 -11   1   0  296.64   14.11
 -13   1   0  144.74   16.03
 -13  -1   0  131.38   15.03
   2   2   0  186.61   17.40
  -4  -2   0  363.78   50.09
  -6  -2   0   15.42   14.76
  -8  -2   0  212.02   14.96
 -10   2   0  112.87   13.66
 -10  -2   0  127.59   14.40
 -12   2   0   22.37   12.90
 -12  -2   0   30.50   14.06
 -14  -2   0   13.73   15.90
 -14   2   0   23.27   13.62
   3   3   0   12.58   33.19
  -7  -3   0   98.83   52.83
  -9  -3   0    9.49   26.19
 -11   3   0   47.92   13.65
 -11  -3   0   47.06   22.27
 -13  -3   0   53.63   24.27
 -13   3   0   56.24   13.48
   2   4   0  716.92    9.73
   4   4   0  893.92   45.35
 -10   4   0  133.11   15.23
 -12   4   0  119.76   14.06
   3   5   0 1974.02   18.94
 -11   5   0  101.85   10.66
   2   6   0  494.39    7.90
   4   6   0  415.76   24.58
   4   6   0  276.10   22.72
 -10   6   0   66.81   10.97
   1   7   0    3.07    4.89
   3   7   0   48.31   17.14
   3   7   0   52.12    8.97
  -9   7   0   12.82   15.68
   0   8   0    8.62    5.03
   0   8   0   23.90   15.17
   2   8   0   12.57   16.85
   2   8   0    4.79    6.34
   4   8   0    5.66   19.50
   4   8   0   -4.32   18.95
  -6   8   0   -1.04   16.16
  -8   8   0   -2.20   15.41
  -1   9   0   16.59    4.42
   1   9   0   14.15   16.90
  -1   9   0   26.83   15.39
   1   9   0   12.13    6.41
   3   9   0   17.20   16.30
   3   9   0   19.85   10.33
  -3   9   0   22.17   15.58
  -5   9   0   33.72   16.16
  -1  -1  -1 3115.66   39.41
  -1  -1   1 2799.28   66.94
   1   1   1 4035.98   59.43
  -2  -1  -1  855.95   38.37
   2   1   1  837.50   27.34
  -2  -1   1  841.63   22.79
  -3  -1  -1  302.21   18.24
   3   1   1  268.96   18.10
  -4  -1  -1  420.56   16.20
  -5  -1  -1 1477.44   22.22
  -6   1  -1   48.13   13.86
  -6  -1  -1   57.67   14.41
  -6  -1   1   56.42   18.07
  -7   1  -1 1185.65   19.15
  -7  -1   1 1252.00   23.26
  -7  -1  -1 1300.74   18.83
  -8  -1   1    9.96   12.54
  -8   1  -1   15.68   13.24
  -8  -1  -1    8.95   10.48
  -9  -1  -1  193.38   12.02
  -9  -1   1  216.87   16.37
  -9   1  -1  184.02   13.51
 -10  -1   1   69.23   12.14
 -10  -1  -1   69.95   11.34
 -10   1  -1   67.34   12.31
 -10   1   1   65.23   14.72
 -11  -1   1  140.46   12.84
 -11  -1  -1  145.68   11.78
 -11   1   1  140.96   14.06
 -11   1  -1  141.40   12.80
 -12  -1   1   -3.23   14.43
 -12   1  -1   12.96   12.74
 -12  -1  -1    5.03   10.59
 -12   1   1    4.06   13.49
 -13  -1  -1   58.12   11.64
 -13   1   1   53.77   13.82
 -13   1  -1   60.54   12.41
 -13  -1   1   78.96   15.28
 -14   1  -1   -4.00   12.60
 -14  -1  -1    0.93   11.86
 -14  -1   1   -3.77   12.46
 -14   1   1   13.63   13.07
   1   2   1   62.97    6.27
  -2  -2  -1 2253.03   21.81
   2   2   1 3510.65   52.81
  -3  -2  -1   69.01   13.42
   3   2   1   62.04   17.80
  -4  -2  -1 1361.33   57.44
   4   2   1 1547.60   33.22
  -5  -2   1   23.38   16.70
  -5  -2  -1   27.27   18.15
  -6  -2  -1 2239.28   30.06
  -6  -2   1 1922.72   29.13
  -7  -2   1   33.74   15.96
  -7  -2  -1   29.51   13.08
  -8  -2  -1  989.74   20.10
  -8  -2   1  948.12   20.40
  -8   2  -1  860.72   17.25
  -9  -2  -1   19.03   13.10
  -9   2  -1    7.77   12.68
  -9  -2   1   12.32   13.74
 -10  -2   1  296.50   13.73
 -10  -2  -1  300.42   15.36
 -10   2  -1  254.77   14.07
 -11   2  -1    4.00   12.73
 -11  -2  -1   -1.80   13.40
 -11  -2   1    8.33   13.45
 -11   2   1   11.20   14.85
 -12   2   1  251.97   15.38
 -12   2  -1  247.44   13.39
 -12  -2  -1  265.88   16.06
 -12  -2   1  254.65   15.93
 -13   2  -1   12.33   12.29
 -13   2   1    4.32   13.41
 -13  -2   1   10.34   14.59
 -13  -2  -1   -5.63   14.57
 -14   2  -1   48.77   13.44
 -14  -2  -1   67.28   16.00
 -14  -2   1   55.92   16.08
 -14   2   1   29.46   14.33
   1   3   1 2174.94   14.44
   2   3   1   26.08    7.03
   3   3   1 1469.27   50.58
   4   3   1    4.06   17.87
  -5  -3  -1 1782.89   26.28
  -6  -3  -1   35.10   18.88
  -7  -3  -1  577.95   57.77
  -8  -3   1   43.56   36.73
  -8  -3   1   42.02    7.76
  -8  -3  -1   22.70   36.84
  -8   3  -1   35.98   14.90
  -9   3  -1  441.75   15.69
  -9  -3   1  664.51   31.93
  -9  -3   1  552.70   11.08
  -9  -3  -1  577.10   32.65
 -10  -3   1    2.64    6.26
 -10   3  -1    2.97   12.62
 -10  -3   1    3.54   22.94
 -10  -3  -1    7.26   23.18
 -11  -3   1  280.34    8.32
 -11  -3   1  317.17   23.75
 -11   3   1  239.05   15.72
 -11   3  -1  265.04   13.75
 -11  -3  -1  298.69   25.45
 -12  -3   1    1.11    6.28
 -12   3   1   -7.19   15.26
 -12  -3  -1    9.47   20.02
 -12  -3   1    4.65   20.89
 -12   3  -1    6.47   13.05
 -13   3  -1  102.20   13.39
 -13  -3   1  117.47   24.70
 -13  -3   1  117.22    8.14
 -13   3   1   90.19   14.58
 -13  -3  -1   95.68   25.96
 -14  -3   1    6.37   25.32
 -14  -3  -1    4.81   27.00
 -14   3  -1   -2.00    9.15
 -14  -3   1    1.67    7.74
 -14   3   1   15.15   14.20
   1   4   1   27.89    4.61
   2   4   1 1884.10   15.22
   3   4  -1    7.35    7.65
   3   4   1    6.39   11.31
   3   4  -1    8.12   18.55
   4   4   1 1407.49   45.88
  -8   4  -1  245.88   11.39
  -9   4  -1   44.57   14.77
 -10   4  -1  188.30   14.37
 -11   4  -1    0.28   13.01
 -11   4   1   -6.56   14.99
 -12   4   1   22.91   15.43
 -12   4  -1   11.13   12.76
 -13   4  -1    2.16   13.45
 -13   4   1  -11.44   15.07
   1   5   1   56.93    4.92
   2   5   1   11.69    4.40
   3   5  -1  106.15    8.02
   3   5   1  127.00    9.50
   3   5  -1   79.10   18.72
   4   5  -1    7.37   31.24
   4   5  -1    8.08   20.01
   4   5   1   10.25   29.69
  -8   5  -1   -8.50   15.01
  -9   5  -1   20.90   10.19
 -10   5  -1   -5.99   14.72
 -11   5   1   37.83   15.53
 -11   5  -1   24.48   13.25
 -12   5  -1    8.51   13.91
 -12   5   1   34.90   15.55
   1   6   1    7.52    4.66
   2   6  -1  219.99    6.28
   2   6   1  242.17    7.09
   2   6  -1  197.11   18.40
   3   6  -1   18.40   17.20
   3   6  -1    3.64    6.88
   3   6   1    7.28    7.59
   4   6  -1  238.68   21.29
   4   6  -1  165.75   19.76
   4   6   1  229.76   22.47
   5   6   1    0.12   25.37
   5   6   1    0.79   28.25
  -7   6  -1   -0.72   10.67
  -8   6  -1   56.02   14.38
  -9   6  -1   -2.19   14.68
 -10   6  -1   68.87   13.92
 -11   6   1  -12.38   16.39
 -11   6  -1    5.81   10.05
   1   7   1  279.88    6.48
   1   7  -1  239.59   18.43
   2   7  -1   -0.28    5.45
   2   7   1   -1.24    4.82
   2   7  -1   -3.77   13.61
   3   7  -1  267.98   16.73
   3   7  -1  356.50    9.22
   3   7   1  397.83   12.04
   4   7  -1    5.67   17.53
   4   7   1   10.67   20.15
   4   7  -1    7.09   16.06
   4   7   1    7.28   18.68
   5   7   1   95.92   24.86
   5   7   1  118.55   36.19
  -6   7  -1    9.15   14.93
  -7   7  -1   59.40   14.80
  -8   7  -1  -13.44   15.19
  -9   7  -1   81.60   14.81
 -10   7  -1   -0.43   14.93
 -10   7   1  -12.55   11.61
   0   8   1  142.60    4.90
   0   8  -1  125.66   14.59
   1   8  -1   -1.74    4.27
  -1   8   1    5.15    3.96
   1   8   1    2.13    4.62
  -1   8  -1   16.55   14.52
   1   8  -1   11.59   16.65
  -2   8  -1  117.32   15.03
   2   8  -1  137.14   13.95
   2   8   1  185.07    7.88
   2   8  -1  174.23    6.97
  -3   8  -1   17.55   18.18
   3   8   1   12.42   20.13
   3   8  -1    0.43   14.73
   3   8   1    2.15   10.49
   3   8  -1   -1.94    8.89
   4   8  -1  112.29   19.20
   4   8   1   98.44   19.64
  -4   8  -1  119.17   15.07
   4   8  -1  146.43   18.33
   4   8   1  137.03   21.70
  -5   8  -1  -27.42   15.05
   5   8   1    4.28   38.69
   5   8   1    9.57   23.45
  -6   8  -1   40.32   10.77
  -7   8  -1   16.87   15.01
  -8   8   1   26.78   11.77
  -8   8  -1   25.29   14.26
  -1   9   1   41.08    4.77
   1   9   1   21.14   15.44
   1   9  -1   43.41   16.61
   1   9   1   42.13    5.81
  -1   9  -1   26.86   14.09
   1   9  -1   43.54    6.20
   2   9  -1   -3.47   15.56
  -2   9   1    2.78    4.27
  -2   9  -1   -7.74   14.44
   2   9   1   -2.77    8.01
   2   9  -1   -4.11    6.95
   2   9   1   18.41   17.64
  -3   9  -1   29.80   14.41
   3   9  -1   35.30    9.89
   3   9  -1   30.40   15.88
   3   9   1   35.73   11.74
   3   9   1   25.56   19.62
   4   9  -1   -1.40   21.62
   4   9  -1    3.67   19.31
   4   9   1    8.68   23.62
  -4   9  -1   -6.28   14.58
   4   9   1    1.50   18.70
  -5   9   1   11.08   11.91
  -5   9  -1   37.51   15.05
   0   0   2 4761.01   88.84
   0   0  -2 6669.72  111.19
  -1   0  -2  524.18   21.14
  -1   0   2  580.02   13.52
   1   0   2  585.03   21.68
   1   0  -2  499.34   12.98
  -2   0  -2 9026.94   54.67
   2   0   2 9402.77   56.47
   3   0   2  103.25   17.44
  -3   0  -2  102.09   15.03
  -4   0  -2 2283.62   25.10
  -5   0  -2 1145.19   18.68
  -6   0  -2 2515.30   23.36
  -7   0  -2   75.70   11.50
  -8   0  -2  699.14   14.76
  -9   0  -2   52.66   11.43
 -10   0   2  341.89   16.30
 -10   0  -2  331.07   15.04
 -11   0   2   40.45   16.64
 -11   0  -2   44.16   11.24
 -12   0   2  358.50   15.09
 -12   0  -2  331.57   13.10
 -13   0   2   15.94   13.14
 -13   0  -2    8.06   11.48
 -14   0   2  109.59   13.69
 -14   0  -2   78.54   11.85
  -1  -1  -2 7723.04   62.08
   1  -1   2 5747.78   47.18
   1   1  -2 6822.30   91.00
  -1   1  -2 5500.07   44.23
  -1  -1   2 7855.52   76.10
   1   1   2 7026.11   73.12
   2   1   2   90.94   20.81
   2   1  -2   63.49    7.95
  -2  -1   2  107.44   19.25
  -2   1  -2   59.84   16.28
  -2  -1  -2   78.83   25.32
  -3   1  -2 1240.75   22.72
   3   1   2 1606.10   25.64
  -3  -1  -2 1667.11   29.36
  -3  -1   2 1620.63   17.67
  -4  -1  -2   59.52   13.84
  -4   1  -2   59.03   13.79
   4   1   2   46.32   13.87
  -5  -1  -2 2280.29   26.69
  -5   1  -2 1960.50   22.26
  -6  -1  -2  -10.58   13.19
  -6   1  -2   -4.27   11.89
  -7  -1  -2 1307.97   20.11
  -7   1  -2 1190.66   17.40
  -8   1  -2    9.06   12.17
  -8  -1  -2   15.75   10.05
  -8  -1   2   16.87   17.02
  -9  -1  -2  335.88   14.73
  -9   1  -2  315.37   12.81
  -9  -1   2  347.40   18.12
 -10  -1   2    9.54   16.06
 -10  -1  -2   16.73   12.69
 -10   1  -2   14.24   11.76
 -11   1   2  305.94   16.22
 -11  -1  -2  337.37   14.64
 -11   1  -2  280.10   12.69
 -11  -1   2  320.57   14.02
 -12   1   2   14.90   13.37
 -12   1  -2   17.08   11.57
 -12  -1  -2   -0.47   10.73
 -12  -1   2    4.80   12.44
 -13  -1   2  145.78   12.93
 -13  -1  -2  113.61   11.86
 -13   1  -2  100.90   12.16
 -13   1   2  118.94   14.30
 -14  -1   2   -3.03   12.85
 -14  -1  -2   -5.64   11.62
 -14   1  -2    6.66   12.36
 -14   1   2   34.14   13.73
   0   2   2   84.88    5.01
   0   2  -2   78.93   19.68
   1   2  -2   93.33   16.94
   1   2   2  129.90    7.29
  -1   2  -2   95.22   17.47
  -1  -2  -2  105.87    5.43
  -2  -2  -2  917.18   14.27
  -2   2  -2  751.16   20.48
   2   2   2 1083.41   32.72
   2   2  -2 1017.11   40.36
   3   2   2   44.52   17.48
  -3  -2  -2   45.36   17.12
  -3   2  -2   47.12   15.60
   4   2   2  622.08   20.12
  -4  -2   2  467.71   38.74
  -4  -2  -2  478.15   37.64
  -4   2  -2  477.67   17.24
  -5  -2  -2  351.45   22.15
   5   2   2  278.72   20.72
  -5  -2   2  344.70   11.12
  -5  -2   2  266.48   23.15
  -5   2  -2  263.23   15.42
  -6   2  -2  183.07   10.72
  -6  -2   2  210.79    7.17
  -6  -2  -2  225.98   16.54
  -6  -2   2  181.60   18.55
  -7  -2  -2   67.06   13.72
  -7  -2   2   54.00   15.31
  -7   2  -2   53.76   12.85
  -8  -2   2  132.14   15.61
  -8   2  -2  136.15   13.11
  -8  -2  -2  167.91   14.85
  -9  -2   2   25.73   14.74
  -9   2  -2   29.28   12.09
  -9  -2  -2   33.59   10.74
 -10  -2  -2  182.13   14.63
 -10  -2   2  153.76   15.13
 -10   2  -2  133.95   12.47
 -11   2  -2   28.80   12.18
 -11  -2  -2   27.74   11.08
 -11  -2   2   10.92   14.51
 -12   2   2   38.16   15.88
 -12  -2   2   16.11   14.46
 -12   2  -2   20.85   11.62
 -12  -2  -2   13.44   11.27
 -13  -2   2   -0.37    5.05
 -13   2  -2   20.83   12.17
 -13  -2  -2    5.82   14.50
 -13   2   2  -11.78   14.67
 -13  -2   2   -3.86   14.88
 -14   2  -2   11.92   12.37
 -14  -2  -2    3.86   15.56
 -14   2   2   15.13   14.45
 -14  -2   2    8.89    5.70
 -14  -2   2    6.40   18.30
   1   3   2  666.95    9.47
   1   3  -2  506.82   18.12
   2   3  -2    0.28   15.69
   2   3   2    1.00    6.78
  -3  -3  -2    8.18    5.59
   3   3   2   -0.80   31.43
  -4  -3  -2   18.84    6.79
   4   3   2   24.23   16.54
   5   3   2  298.22   20.66
  -5  -3  -2  359.90   14.83
  -5   3  -2  237.57   11.55
  -6   3  -2   25.18   13.88
  -6  -3  -2    4.59   24.54
  -7  -3  -2   81.74   44.67
  -7   3  -2  123.57   14.00
  -8  -3   2  146.50   34.08
  -8   3  -2   83.16    9.78
  -8  -3  -2   83.43   28.80
  -8  -3   2  146.40   13.96
  -9   3  -2    1.13   12.53
  -9  -3  -2    8.63   26.40
  -9  -3   2    8.32   23.40
  -9  -3   2    3.37    8.52
 -10   3  -2   32.64   11.97
 -10  -3   2   12.73   21.12
 -10  -3  -2    9.84   20.90
 -10  -3   2   17.29    7.76
 -11   3  -2   40.08   12.82
 -11  -3   2   42.52    7.22
 -11  -3   2   49.19   21.85
 -11  -3  -2   26.20   21.19
 -12   3  -2    3.30   12.29
 -12   3   2    6.55   15.56
 -12  -3  -2   -3.18   24.10
 -12  -3   2    6.37   20.01
 -12  -3   2   -0.34    8.18
 -13   3   2    7.07   14.71
 -13  -3  -2   14.92   22.35
 -13  -3   2   18.47   22.35
 -13  -3   2   25.73    8.23
 -13   3  -2   19.02   12.60
 -14  -3   2    8.55   28.06
 -14   3  -2   23.11   12.62
 -14  -3  -2    6.93   23.83
 -14   3   2   -5.48   14.90
 -14  -3   2   13.20    9.91
   0   4  -2 1366.13   22.92
   1   4  -2   -2.37   13.59
   1   4   2    0.99    4.94
   2   4   2 1136.72   13.23
   2   4  -2  855.86   23.34
   3   4   2   20.03   12.86
   3   4  -2   13.74   15.77
   3   4  -2   12.46    6.56
   4   4   2  855.91   36.69
   5   4   2   -0.66   18.75
  -6   4  -2  492.20   16.28
  -7   4  -2   55.71   14.04
  -8  -4  -2  246.96   13.96
  -8   4  -2  209.81   14.55
  -9   4  -2   33.44   13.28
  -9  -4  -2    5.81   13.48
 -10  -4  -2  189.84   19.76
 -10   4  -2  132.83   12.78
 -11   4  -2   -8.81   12.31
 -11  -4  -2    0.76   18.85
 -12   4  -2   67.38   12.91
 -12   4   2   69.11   15.84
 -12  -4  -2  101.19   27.32
 -13  -4  -2    2.36   11.04
 -13  -4  -2    5.36   28.01
 -13   4   2   -7.67   16.37
 -13   4  -2   -2.52    9.43
   1   5  -2  961.31   19.20
   1   5   2 1184.93    9.23
   2   5  -2   18.60   14.76
   2   5   2   15.94    6.16
   3   5   2 1549.12   20.09
   3   5  -2 1006.35   23.78
   3   5  -2 1220.85   13.45
   4   5  -2    8.25   34.28
   4   5  -2    5.62   28.45
   4   5   2   16.07   27.48
   5   5   2  804.03   31.07
  -5   5  -2  504.48   12.74
  -6   5  -2    4.58   10.33
  -7   5  -2  273.83   11.69
  -8   5  -2   56.92   13.82
  -9   5  -2  259.70   14.24
 -10   5  -2   18.33   13.37
 -11   5  -2   57.53   10.02
 -12   5   2    1.16   15.98
 -12   5  -2    6.66   13.58
   0   6   2  314.57    5.30
   0   6  -2  273.42   15.27
  -1   6  -2    3.91   14.23
   1   6   2    6.31    4.20
   1   6  -2    0.73   15.79
  -2   6  -2  410.27   16.08
   2   6   2  549.89    9.13
   2   6  -2  439.61   17.55
   3   6  -2   20.69   15.57
   3   6   2   16.79    8.71
   3   6  -2   12.17    5.37
  -3   6  -2   16.97   14.27
  -4   6  -2  367.57   15.89
   4   6  -2  592.62   21.25
   4   6  -2  459.17   23.78
   4   6   2  470.27   26.04
   5   6   2   17.27   25.53
  -5   6  -2   20.79   13.76
  -6   6  -2  175.23   10.95
  -7   6  -2    7.29    9.64
  -8   6  -2  167.79   14.38
  -9   6  -2   19.62   13.88
 -10   6  -2  109.21   13.66
 -11   6  -2   17.59   13.72
   1   7   2   49.41    5.73
  -1   7  -2   42.08   13.93
   1   7  -2   35.80   12.17
  -1   7   2   50.22    4.87
  -2   7  -2   22.22   14.04
   2   7  -2    1.83   14.48
   2   7  -2    1.61    4.95
   2   7   2    2.05    6.21
   3   7   2   75.43    9.70
   3   7  -2   59.27   14.47
   3   7  -2   62.13    6.55
  -3   7  -2   65.53   14.96
   4   7  -2   11.73   16.59
  -4   7  -2    4.49   14.79
   4   7  -2   11.31   14.12
   4   7   2   15.41   19.67
   5   7   2   43.26   23.90
  -5   7  -2   63.97   14.41
   5   7   2   38.89   33.65
  -6   7  -2    3.51   14.04
  -7   7  -2   51.76   13.70
  -8   7  -2    8.35   13.34
  -9   7  -2   24.10   13.74
 -10   7  -2   24.45   14.29
   0   8   2   -0.58    4.46
   0   8  -2    0.07   16.14
  -1   8  -2   13.18   15.75
  -1   8   2    1.77    4.16
   1   8  -2    7.68   12.25
   1   8   2    4.73    6.12
   2   8   2    1.10    6.14
  -2   8  -2   25.74   13.56
   2   8  -2   -7.61   14.23
  -2   8   2    5.77    4.00
   2   8  -2    1.48    5.51
   3   8  -2    5.01    8.14
   3   8  -2    7.35   16.20
  -3   8  -2    6.51   13.34
   3   8   2   -0.31   10.92
   4   8   2    9.92   21.74
  -4   8  -2    2.52   13.30
   4   8   2    1.65   21.18
   4   8  -2    5.28   19.38
   4   8  -2    2.37   16.06
   5   8   2   12.94   37.60
  -5   8  -2   15.04   13.49
   5   8   2    5.69   23.52
  -6   8  -2   17.29   14.03
  -7   8  -2    3.14   14.28
  -8   8  -2    7.46   14.16
   1   9  -2   24.89    5.85
  -1   9   2   20.88    5.87
   1   9  -2   26.99   15.92
   1   9   2   22.73    7.04
  -1   9  -2   25.87   13.77
   2   9  -2    4.94    6.49
  -2   9  -2    3.33   16.24
  -2   9   2   -0.46    5.46
   2   9  -2    4.24   15.06
   2   9   2    0.35   19.96
   2   9   2    3.19    8.42
   3   9  -2   31.63   10.53
  -3   9  -2   22.52   13.95
   3   9   2   33.50   12.13
   3   9   2   17.36   19.37
  -3   9   2   37.44    4.52
   3   9  -2   20.94   15.20
   4   9  -2    0.84   21.17
   4   9  -2   -2.09   21.79
   4   9   2    1.25   17.36
  -4   9  -2    1.43   14.30
   4   9   2   -6.98   21.59
  -4   9   2    1.45    4.32
   5   9   2   10.67   40.06
  -5   9  -2  -14.61   14.68
   5   9   2   11.77   25.36
   1  -1   3  105.92   17.37
  -1  -1   3  148.99   25.93
  -1   1   3  122.72    6.03
   1   1  -3   98.08   25.84
  -1  -1  -3  145.48   19.62
  -1   1  -3  100.91   11.52
   1   1   3  112.72   25.19
   1  -1  -3  104.49    4.73
  -2   1  -3 1006.62   20.28
   2   1   3 1394.15   33.25
   2  -1   3 1020.63   22.40
  -2  -1   3 1293.40   38.63
  -2   1   3 1051.84    9.64
   2   1  -3 1184.45   21.53
  -2  -1  -3 1005.22   35.45
  -3  -1   3  884.25   15.00
  -3   1  -3  631.24   13.97
   3   1   3  824.68   19.15
  -3  -1  -3  872.21   21.56
   3  -1   3  645.15   20.53
  -4   1  -3  212.46   13.66
   4   1   3  266.84   14.63
  -4  -1  -3  268.09   13.85
  -4  -1   3  281.61    7.65
  -5  -1  -3  706.08   16.23
  -5  -1   3  684.56    8.42
   5   1   3  689.77   21.53
  -5   1  -3  600.65   14.95
  -6  -1  -3   12.39   10.52
  -6   1  -3   19.12   11.32
  -7  -1  -3  892.43   15.18
  -7   1  -3  816.41   14.78
  -8  -1  -3    0.83    9.79
  -8   1  -3   -1.99   10.65
  -9   1  -3  270.19   12.05
  -9  -1  -3  279.26   11.87
 -10  -1  -3   74.38   13.14
 -10   1  -3   75.11   11.09
 -10  -1   3   81.61   14.23
 -11   1  -3  143.17   11.97
 -11  -1  -3  166.17   11.28
 -11  -1   3  188.53   17.15
 -12  -1   3   20.02   13.05
 -12   1  -3    1.02   11.05
 -12  -1  -3   10.05   13.04
 -12   1   3   10.00   15.71
 -13   1  -3   89.22   11.54
 -13   1   3  116.13   15.43
 -13  -1   3  128.80   16.78
 -13  -1  -3  102.34   11.81
 -14  -1   3   10.10   13.11
 -14  -1  -3    6.29   11.29
 -14   1  -3    5.84   11.04
 -14   1   3    0.85   14.64
 -14  -1   3   -2.29    5.20
   0  -2   3 9960.24   58.21
   0   2  -3 9999.00   51.01
  -1  -2   3  983.38   25.66
   1   2   3 1347.97   17.16
  -1   2  -3  934.41   19.69
   1   2  -3 1064.75   23.48
  -1   2   3 1063.66    9.17
  -1  -2  -3 1140.89   12.26
   2   2   3 3891.14   47.70
  -2   2  -3 3772.32   29.14
  -2  -2   3 4452.62   50.58
   2   2  -3 4228.74   69.83
  -2  -2  -3 4941.92   31.97
  -3  -2   3    8.05   22.40
  -3   2  -3    0.00    9.21
   3   2  -3    9.92    8.15
   3   2   3    8.20   19.49
  -3  -2  -3   15.61   20.57
  -4   2  -3 2361.27   22.79
  -4  -2   3 2211.98   74.22
  -4  -2  -3 2388.14   54.11
   4   2   3 3205.77   31.83
   5   2   3   40.67   15.85
  -5  -2   3   55.85   10.34
  -5   2  -3   45.20   13.12
  -5  -2  -3   48.77   16.15
  -6  -2   3 3408.11   23.51
  -6   2  -3 2710.08   21.48
   6   2   3 2676.73   29.44
  -6  -2  -3 3401.12   34.17
  -7   2  -3  136.46   12.59
  -7  -2  -3  160.35   15.09
  -7  -2   3  131.26   19.28
  -7  -2   3  164.93    6.49
  -8  -2   3  836.87    9.75
  -8  -2   3  710.04   21.66
  -8   2  -3  709.93   14.72
  -8  -2  -3  850.95   19.03
  -9  -2  -3   10.67   11.25
  -9   2  -3   19.77   11.51
  -9  -2   3    3.16    4.64
  -9  -2   3    0.37   15.43
 -10  -2   3  401.07    7.35
 -10  -2   3  374.37   18.14
 -10   2  -3  352.93   13.34
 -10  -2  -3  398.20   15.50
 -11  -2   3    9.04   14.61
 -11  -2  -3   21.41   14.02
 -11   2  -3   32.77   11.15
 -11  -2   3   22.04    5.05
 -12  -2   3  231.71   16.39
 -12  -2  -3  216.52   13.46
 -12   2  -3  204.17   12.24
 -12  -2   3  245.42    6.64
 -13   2   3   16.63   14.92
 -13  -2   3    6.36   15.06
 -13  -2   3    3.80    6.43
 -13   2  -3   24.07   11.55
 -13  -2  -3    5.73   11.76
 -14  -2  -3   41.64   16.10
 -14  -2   3   62.68    7.31
 -14   2   3   29.88   15.51
 -14  -2   3   46.13   16.51
 -14   2  -3   34.59   12.11
  -1   3  -3 3574.36   28.09
   1   3   3 4699.36   22.13
   1   3  -3 3650.63   32.23
   2   3   3    8.66   10.62
   2   3  -3   17.22   14.93
  -2   3  -3   20.71   12.78
  -2  -3  -3   10.89    4.93
  -3   3  -3 2932.15   24.21
  -3  -3  -3 3725.71   21.80
   3   3  -3 2040.29   77.74
   3   3   3 1883.18   45.26
  -4  -3  -3    1.98    7.49
  -4   3  -3   -3.40   14.04
   4   3   3    0.83   17.07
   5   3   3 1892.76   27.11
  -5  -3  -3 2373.62   30.58
  -5   3  -3 1537.87   18.63
   6   3   3   73.80   17.91
  -6   3  -3   55.26   12.45
  -6  -3  -3   73.60   26.16
  -7  -3  -3  740.73   48.10
  -7   3  -3  730.61   15.41
  -8  -3   3    5.08   27.09
  -8   3  -3    9.62   12.46
  -8  -3   3    5.35   23.50
  -8  -3  -3   -3.46   30.64
  -9  -3   3  646.40   28.63
  -9  -3   3  752.32   19.78
  -9   3  -3  477.41   11.05
  -9  -3  -3  496.19   28.39
 -10  -3   3   -2.82   10.40
 -10  -3  -3    9.70   24.11
 -10   3  -3    3.74   11.48
 -10  -3   3    2.33   19.48
 -11  -3   3  264.11   11.60
 -11  -3  -3  208.88   22.48
 -11  -3   3  250.63   22.72
 -11   3  -3  203.56   13.05
 -12   3  -3    7.59   11.94
 -12  -3   3    6.26    8.61
 -12  -3   3   16.54   21.73
 -12  -3  -3   15.00   21.19
 -13  -3   3   80.39   10.08
 -13   3  -3   41.42   11.94
 -13   3   3   55.02   16.35
 -13  -3  -3   60.13   21.81
 -13  -3   3   70.30   24.32
 -14  -3  -3   -5.42   23.56
 -14   3  -3   11.04   12.52
 -14   3   3   16.27   16.07
   0   4  -3   43.48   12.85
   0   4   3   47.79    4.06
   1   4  -3   19.09   12.05
  -1   4  -3   15.09   12.10
   1   4   3   11.66    5.67
  -2   4  -3  366.69   14.58
   2   4   3  527.66   10.10
   2   4  -3  399.90   16.55
   3   4   3   51.10   14.79
   3   4  -3   37.71   14.90
  -3   4  -3   29.35   14.00
   4   4   3  299.89   30.35
  -4   4  -3  369.33   15.20
  -5  -4  -3    4.88    5.59
   5   4   3    8.01   17.03
  -5   4  -3   19.80   12.84
  -6  -4  -3  173.35    8.18
  -6   4  -3  159.34   13.45
   6   4   3  186.17   20.81
  -7   4  -3   62.19   13.20
  -7  -4  -3   73.64    9.31
  -8  -4  -3  296.90   14.32
  -8   4  -3  241.26   13.57
  -9  -4  -3   15.20   15.13
  -9   4  -3    5.16   12.88
 -10  -4  -3  165.11   21.79
 -10   4  -3   99.71   12.83
 -11   4  -3    2.09   12.25
 -11  -4  -3    9.39   28.30
 -12   4  -3   21.54   12.23
 -12  -4  -3   48.16   31.40
 -13   4  -3    2.87   12.45
 -13  -4  -3   -7.37   41.54
 -13   4   3   18.98   17.79
  -1   5   3    7.93    3.69
   1   5   3    9.86    4.44
   1   5  -3   -2.40   14.07
  -1   5  -3    0.39   12.97
   2   5  -3   51.83   13.73
   2   5   3   59.94    6.90
  -2   5  -3   53.18   13.66
   3   5  -3   13.38   14.78
   3   5   3   23.72   11.49
  -3   5  -3   14.78   12.84
  -4   5  -3   11.68   12.39
   4   5   3   10.75   28.90
   5   5   3   17.22   23.08
  -5   5  -3   15.12   13.06
  -6   5  -3   12.05   13.13
   6   5   3   10.27   20.12
  -7   5  -3    5.85   12.75
  -8   5  -3    9.57   12.92
  -9   5  -3    4.70   12.66
 -10   5  -3    7.82    9.27
 -11   5  -3   25.44   12.72
 -12   5  -3   -0.12   13.39
   0   6  -3   14.94   12.13
   0   6   3   11.01    4.00
  -1   6  -3  -16.50   12.72
   1   6   3    7.03    5.48
   1   6  -3   -2.97   11.78
  -1   6   3    0.85    3.71
   2   6   3   46.10    7.03
  -2   6  -3   20.09   13.42
   2   6  -3   43.19   13.69
   3   6  -3    8.34   12.48
  -3   6  -3   12.74   12.84
   3   6   3    5.79    9.95
  -4   6  -3   70.65   12.66
   4   6   3   77.10   23.88
   4   6  -3   79.33   13.03
   4   6  -3   73.32   22.56
   5   6   3    9.28   28.20
  -5   6  -3   11.15   12.96
   6   6   3   59.94   22.53
  -6   6  -3   65.37   12.56
  -7   6  -3    6.92    9.26
  -8   6  -3   45.19   13.06
  -9   6  -3    8.93    9.24
 -10   6  -3   20.76   13.28
 -11   6  -3   15.58   13.33
  -1   7  -3  284.62   14.06
   1   7  -3  293.56   15.89
   1   7   3  329.36    6.56
  -1   7   3  313.68    5.52
   2   7  -3    0.55   13.67
   2   7   3    4.91    7.08
  -2   7  -3  -12.64   12.57
  -2   7   3    8.55    3.75
   3   7   3  337.76   12.36
   3   7  -3  292.88    8.42
   3   7  -3  269.40   15.38
  -3   7  -3  264.69   14.08
   4   7   3    9.01   21.03
   4   7  -3    2.33   11.02
   4   7  -3    4.53   17.34
  -4   7  -3    1.61   13.16
   5   7   3  129.79   30.97
  -5   7  -3  164.72   13.45
  -6   7  -3  -15.05   12.97
   6   7   3    0.02   32.77
   6   7   3    1.06   28.68
  -7   7  -3  102.33   13.16
  -8   7  -3   16.35    8.91
  -9   7  -3   41.74    9.48
 -10   7  -3  -16.53   13.54
   0   8  -3  193.52   16.06
   0   8   3  204.47    5.68
   1   8  -3    6.33   11.58
  -1   8   3    6.17    4.36
   1   8   3   10.66    6.42
  -1   8  -3   18.38   15.13
  -2   8  -3  185.14   13.46
   2   8   3  221.28    7.66
   2   8  -3  184.19   15.44
   2   8  -3  210.28    6.65
  -2   8   3  205.50    4.98
  -3   8  -3   -9.83   13.24
  -3   8   3    2.07    3.89
   3   8   3   -1.24   10.59
   3   8  -3    7.61   15.63
   3   8  -3    0.74    7.28
   4   8  -3  111.85   19.44
   4   8  -3  124.37   16.48
   4   8   3   99.67   23.95
  -4   8  -3   98.63   13.88
   5   8   3   -4.22   31.82
   5   8   3   -5.23   25.10
  -5   8  -3   -5.56   13.11
  -6   8  -3   38.95   13.58
  -7   8  -3    2.81   13.31
  -8   8  -3   22.84   13.99
   1   9   3   23.93    7.59
   1   9  -3   21.61    5.77
   1   9  -3   21.89   12.23
  -1   9  -3    2.68   15.58
  -1   9   3   20.65    4.92
   2   9  -3   -0.49   14.29
   2   9  -3    1.52    6.33
   2   9   3    1.34    7.28
  -2   9  -3   -7.16   12.87
  -2   9   3   -1.83    4.69
  -3   9   3   18.38    4.55
   3   9  -3   28.37    9.50
  -3   9  -3   18.94   13.04
   3   9  -3   11.75   16.68
   3   9   3   28.11   13.04
   4   9   3   20.51   23.45
   4   9   3   -5.12   26.00
   4   9  -3    0.87   22.48
   4   9  -3    1.50   21.69
  -4   9  -3    6.96   12.81
  -4   9   3    2.27    4.42
   5   9   3   -0.67   39.46
  -5   9   3   20.85    4.42
   5   9   3    9.53   23.41
  -5   9  -3    2.09   13.31
   0   0   4 1198.16   38.00
   0   0  -4 1923.17   45.23
   1   0   4  103.18   20.42
  -1   0   4  104.77   13.85
  -1   0  -4   95.85   14.26
   1   0  -4   92.25   12.47
  -2   0   4 1646.32   15.83
   2   0  -4 1362.07   14.79
   2   0   4 1639.98   24.44
  -2   0  -4 1508.32   23.04
  -3   0  -4   23.31   11.59
  -3   0   4   14.92    4.44
   3   0   4   17.39   13.41
  -4   0  -4 2109.42   21.48
   4   0   4 2267.08   23.84
  -4   0   4 2198.08   12.61
   5   0   4  157.50   14.50
  -5   0  -4  147.73   10.88
  -6   0  -4 1002.35   15.13
  -7   0  -4   -0.21    9.63
  -8   0  -4 1057.60   15.08
  -9   0  -4   41.83   10.45
 -10   0  -4  363.91   11.66
 -11   0  -4    3.82   10.15
 -12   0  -4  226.75   11.93
 -12   0   4  269.29   16.42
 -13   0   4    9.00   14.28
 -13   0  -4    8.15   10.69
 -14   0   4  157.50    5.15
 -14   0   4  153.50   15.21
 -14   0  -4  128.97   14.62
   1   1   4 2649.40   43.80
  -1   1   4 3966.79   20.82
  -1  -1  -4 3695.36   44.26
   1  -1  -4 3528.59   20.08
   1  -1   4 3687.91   30.26
  -1  -1   4 4209.43   52.65
  -1   1  -4 3539.64   29.84
   1   1  -4 2926.92   53.17
  -2   1  -4  112.39   13.69
   2   1  -4  135.42   11.85
  -2  -1   4  109.39   27.58
   2   1   4  137.91   22.11
  -2  -1  -4  116.29   30.08
   2  -1   4  129.58   16.20
  -2   1   4  123.49    5.35
  -3   1   4 2857.36   13.34
   3  -1   4 2842.20   26.46
  -3   1  -4 2639.81   23.23
  -3  -1   4 3926.32   31.06
   3   1   4 3565.80   31.35
  -3  -1  -4 3435.97   36.30
   3   1  -4 2844.31   20.59
   4   1   4  172.08   15.85
   4  -1   4  131.94   11.74
  -4  -1  -4  166.32   15.37
  -4  -1   4  171.36    7.69
  -4   1  -4  144.42   12.06
  -5  -1   4 2350.90   15.07
  -5  -1  -4 2319.20   23.57
  -5   1  -4 1956.01   19.44
   5   1   4 2235.53   23.82
  -6   1  -4   20.36   10.76
  -6  -1   4   24.49    4.85
   6   1   4   13.91   14.11
  -6  -1  -4   21.61   10.60
  -7  -1   4  969.22    8.85
  -7   1  -4  846.05   14.62
  -7  -1  -4  957.48   15.41
  -8   1  -4   12.80   10.76
  -8  -1   4   24.24    3.68
  -8  -1  -4   35.47   12.28
  -9   1  -4  488.07   12.87
  -9  -1  -4  580.92   13.32
 -10   1  -4   19.11   10.97
 -10  -1  -4    7.42   10.32
 -10  -1   4    7.54    3.49
 -11  -1  -4  223.29   11.57
 -11   1  -4  222.53   11.86
 -11  -1   4  252.54    6.03
 -11  -1   4  236.39   19.56
 -12  -1  -4    3.66   10.21
 -12  -1   4   -0.83    4.82
 -12   1  -4   -0.05   10.54
 -12  -1   4   16.02   17.37
 -13   1   4   91.59   16.51
 -13  -1   4   84.70   14.73
 -13   1  -4   80.45   11.06
 -13  -1   4   96.12    4.94
 -13  -1  -4   74.15   11.48
 -14   1  -4    6.52   11.34
 -14  -1   4    8.35   13.93
 -14   1   4   12.20   14.96
 -14  -1   4    5.26    5.53
 -14  -1  -4    9.57   14.07
   0  -2  -4 3795.30   17.99
   0   2   4 4065.30   20.53
   0   2  -4 3586.21   29.25
   0  -2   4 3536.43   32.29
   1  -2   4   68.86   15.42
   1   2   4  126.86    9.59
  -1  -2  -4  101.75    6.68
  -1   2  -4   77.68   12.45
  -1   2   4   91.01    3.99
  -1  -2   4   90.59   15.98
   1   2  -4  103.23   14.52
  -2  -2  -4 1241.92   19.57
  -2   2   4  945.83    8.02
   2   2   4  773.11   26.65
   2  -2   4  886.85   20.75
  -2  -2   4 1063.58   25.33
  -2   2  -4  830.20   16.43
   2   2  -4  778.82   34.24
  -3  -2   4   12.79   22.33
  -3  -2  -4   21.62   22.01
  -3   2  -4   19.52   11.78
   3   2  -4   13.28    9.50
   3   2   4   13.03   20.76
  -4  -2  -4  875.17   33.46
   4   2   4 1173.51   23.23
  -4   2  -4  852.01   16.17
  -4  -2   4  578.47   39.19
  -5  -2   4  132.31   14.19
   5   2   4  112.10   15.29
  -5  -2  -4   88.52   18.03
  -5   2  -4   86.08   12.55
  -6   2  -4  316.30   12.79
  -6  -2  -4  384.82   19.50
  -6  -2   4  439.99   11.96
   6   2   4  329.46   15.00
   7   2   4    5.51   14.28
  -7  -2  -4   28.19   14.60
  -7   2  -4   16.00    7.89
  -7  -2   4   16.64    7.00
  -8  -2   4  245.78    7.30
  -8  -2  -4  221.02   15.10
  -8   2  -4  201.34   12.20
  -9  -2  -4   19.13   13.66
  -9  -2   4   30.93    5.36
  -9  -2   4   29.44   17.87
  -9   2  -4   44.87   10.82
 -10  -2   4   95.13    6.09
 -10   2  -4   81.66    8.38
 -10  -2  -4  105.42   14.23
 -10  -2   4   77.14   16.77
 -11  -2   4    1.90    5.46
 -11  -2   4    2.47   15.53
 -11   2  -4    6.19   11.08
 -11  -2  -4    5.06   13.80
 -12  -2   4   32.95   15.51
 -12   2  -4   13.63   11.22
 -12  -2   4   22.04    5.69
 -12  -2  -4    9.37   11.64
 -13   2  -4    9.60   11.39
 -13  -2  -4   10.07   14.99
 -13  -2   4    8.14   15.83
 -13  -2   4    5.27    7.04
 -14  -2   4   11.91   16.71
 -14   2  -4    5.37   11.58
 -14   2   4   13.18   16.41
 -14  -2  -4   -0.22   13.26
 -14  -2   4    1.83    6.70
   1   3   4  516.64   10.46
   1   3  -4  406.39   14.09
  -1   3  -4  389.24   13.72
  -1   3   4  425.74    6.04
  -2   3   4   92.31    3.86
  -2  -3  -4   96.25    5.45
   2   3   4  139.56   11.44
   2   3  -4  103.51   16.40
  -2   3  -4   79.35   12.07
  -3  -3  -4  136.29    8.07
   3   3  -4   86.05   27.79
   3   3   4   73.55   24.96
  -3   3  -4  102.53   12.44
  -4   3  -4  283.63   13.96
  -4  -3  -4  399.33   12.72
   4   3   4  368.27   21.91
  -5  -3  -4  309.60   18.19
   5   3   4  243.96   16.02
  -5   3  -4  195.89   12.19
   6   3   4    7.83   14.55
  -6   3  -4   -1.16   11.50
  -6  -3  -4   11.50   27.63
  -7   3  -4   84.55   12.80
  -7  -3  -4   79.62   32.14
   7   3   4   99.79   19.98
  -8   3  -4   37.92   12.07
  -8  -3   4   33.57   34.66
  -8  -3  -4   15.53   25.72
  -8  -3   4   34.29   23.44
  -9   3  -4   25.71   11.36
  -9  -3   4   31.35   20.72
  -9  -3   4   40.29   17.47
  -9  -3  -4   14.98   22.93
 -10   3  -4    5.81   11.36
 -10  -3   4   12.02   20.85
 -10  -3   4   21.09   12.28
 -10  -3  -4   15.14   25.12
 -11  -3   4   26.65   11.75
 -11  -3   4   18.41   19.39
 -11  -3  -4   18.11   20.88
 -11   3  -4    8.71    8.04
 -12   3  -4   23.74   11.20
 -12  -3   4    0.10   20.86
 -12  -3   4    1.62   11.73
 -12  -3  -4   -3.20   20.35
 -13  -3  -4   13.50   21.63
 -13   3  -4   13.60   11.49
 -13  -3   4    0.78   12.98
 -13  -3   4   -8.68   23.42
 -14   3   4   12.78   17.26
   0   4  -4 1145.83   19.92
   0   4   4 1275.32    9.23
   1   4   4   10.17    4.97
  -1   4   4   10.84    3.67
   1   4  -4   11.90   13.79
  -1   4  -4   11.75   10.70
  -2   4  -4 1218.48   16.68
   2   4   4 1822.52   17.57
   2   4  -4 1374.85   21.82
   3   4   4   24.28   16.33
   3   4  -4   18.16   16.28
  -3   4  -4   22.29   11.75
   4   4   4  480.25   28.18
  -4  -4  -4  735.25    9.64
  -4   4  -4  627.16   11.98
   5   4   4   11.15   16.83
  -5  -4  -4    5.14    5.83
  -5   4  -4   12.27    8.39
  -6  -4  -4  523.83   12.07
   6   4   4  501.34   20.81
  -6   4  -4  410.65   13.79
  -7   4  -4    5.91    8.63
   7   4   4   10.36   17.95
  -7  -4  -4    3.09    9.67
  -8   4  -4  258.15   13.33
  -8  -4  -4  420.55   16.80
  -9  -4  -4   -0.63   17.17
  -9   4  -4   12.13    8.83
 -10  -4  -4  177.63   25.68
 -10   4  -4  129.03   12.27
 -11   4  -4    5.21   11.74
 -11  -4  -4    7.45   30.19
 -12  -4  -4   27.10   36.15
 -12   4  -4   55.46   12.08
 -13   4  -4   15.30   12.14
 -13  -4  -4    1.27   37.67
   1   5  -4  656.77   16.68
   1   5   4  731.52    8.33
  -1   5   4  678.62    6.28
  -1   5  -4  611.76   14.90
  -2   5  -4   18.74   11.85
   2   5   4   21.04    7.38
  -2   5   4   19.75    3.38
   2   5  -4   25.85   12.61
   3   5  -4  962.49   20.94
   3   5   4 1263.85   20.22
  -3   5  -4  819.78   14.97
   4   5  -4   18.73   41.19
  -4   5  -4   32.40   11.91
   4   5  -4   27.45    9.92
   4   5   4   21.07   26.53
   5   5   4  585.15   28.10
  -5   5  -4  496.57   13.83
  -6   5  -4   -1.76    8.69
   6   5   4   -1.85   16.88
   7   5   4  343.71   23.99
  -7   5  -4  331.53   13.33
  -8   5  -4    1.95   12.49
  -9   5  -4  182.28   12.78
 -10   5  -4    3.57   12.55
 -11   5  -4   75.12    8.74
 -12   5  -4   35.51   12.28
   0   6  -4  599.54   14.62
   0   6   4  665.38    7.22
   1   6  -4   -2.73   10.93
  -1   6  -4    3.20   11.40
  -1   6   4    1.85    3.95
   1   6   4    5.66    5.87
   2   6  -4  468.77   15.46
   2   6   4  578.66   10.48
  -2   6  -4  429.81   13.86
  -2   6   4  507.71    5.62
  -3   6  -4   16.85   12.32
   3   6   4   -0.04   10.71
   3   6  -4    0.50   12.63
   4   6  -4  473.96   13.78
   4   6  -4  457.33   31.93
  -4   6  -4  383.12   14.63
   4   6   4  363.93   24.39
  -5   6  -4   36.89   12.31
   5   6   4   23.18   23.08
   6   6   4  386.77   24.23
  -6   6  -4  311.82   12.84
   7   6   4    5.96   27.96
  -7   6  -4    3.23    8.24
  -8   6  -4  143.91   12.95
  -9   6  -4   12.43   12.74
 -10   6  -4   80.14   12.67
 -11   6  -4    5.56    8.97
  -1   7  -4  105.95   12.18
   1   7  -4   99.73   14.42
  -1   7   4  126.06    5.66
   1   7   4  130.58    7.15
   2   7   4    1.68    7.53
   2   7  -4    7.55   12.63
  -2   7   4    0.31    3.91
  -2   7  -4   11.38   11.78
  -3   7   4   83.86    4.18
   3   7  -4   92.55   15.70
  -3   7  -4  100.81   12.48
   3   7   4  111.73   11.81
   4   7  -4    4.39   21.85
   4   7  -4    4.22    9.98
  -4   7  -4    3.85   12.22
   4   7   4   13.99   18.68
  -5   7  -4   33.74   12.48
   5   7   4   20.99   30.47
  -6   7  -4   28.18   12.52
   6   7   4    7.90   20.92
  -7   7  -4   26.60    9.15
  -8   7  -4   -7.85   12.45
  -9   7  -4   12.57   13.28
 -10   7  -4    3.32   12.71
   0   8   4   11.18    4.94
   0   8  -4   12.33   11.39
   1   8  -4   -1.10   13.69
  -1   8  -4    3.64   11.79
   1   8   4    0.45    6.54
  -1   8   4   -0.95    4.45
   2   8   4   11.87    6.81
  -2   8  -4   17.23   12.09
   2   8  -4   17.32   13.37
  -2   8   4   18.89    4.31
   3   8  -4    1.57    6.83
  -3   8   4    2.76    4.00
   3   8  -4   -2.14   15.70
  -3   8  -4   11.42   12.36
   3   8   4    8.05   11.74
   4   8  -4   14.24   13.20
   4   8   4   13.79   24.13
  -4   8  -4   -3.12   12.06
  -4   8   4    9.34    4.16
   4   8  -4   13.78   21.64
  -5   8   4   -1.10    2.82
  -5   8  -4    7.17   12.12
   5   8   4   -3.04   33.04
   6   8   4    0.83   28.78
   6   8   4    9.01   26.20
  -6   8  -4   12.55   12.52
  -7   8  -4   -4.04   12.99
  -8   8  -4    4.62    9.12
  -1   9   4   37.85    5.32
  -1   9  -4   35.63   12.41
   1   9  -4   17.73   11.57
   1   9   4   40.28    6.63
   2   9   4   -7.69    9.97
   2   9  -4    1.40    6.15
   2   9  -4    1.78   13.96
  -2   9   4    4.66    4.84
  -2   9  -4    3.68   12.21
   3   9  -4   27.75   14.74
   3   9  -4   28.72    8.92
   3   9   4   26.55   14.60
  -3   9  -4   17.43   12.68
  -3   9   4   31.17    4.65
   4   9   4    3.32   23.56
  -4   9  -4   12.21   12.41
   4   9  -4    8.38   25.97
  -4   9   4    2.12    4.48
   4   9  -4    2.71   21.56
   5   9   4    9.32   37.70
  -5   9  -4   22.97   13.05
  -5   9   4    9.22    4.57
   5   9   4   17.21   26.80
   1   1   5  735.09   29.83
   1   1  -5  812.70   31.37
  -1  -1  -5  953.97   27.77
  -1  -1   5 1041.57   33.17
  -1   1   5 1230.73   13.17
   1  -1   5 1140.44   21.09
   1  -1  -5 1104.60   12.59
  -1   1  -5 1081.17   19.08
  -2   1  -5  660.48   15.08
  -2  -1   5  520.85   27.49
   2   1  -5  705.21   18.80
   2   1   5  696.83   25.72
   2  -1   5  697.97   17.78
  -2  -1  -5  574.03   27.66
  -2   1   5  739.65    8.81
   2  -1  -5  626.35    7.65
  -3   1   5  859.69    8.11
   3   1   5 1082.44   20.75
  -3  -1  -5  983.63   24.90
   3  -1   5  842.29   17.86
  -3   1  -5  773.54   12.80
   3   1  -5  848.56   12.60
  -3  -1   5 1162.02   21.03
   4   1   5  106.30   12.34
  -4  -1   5  113.86    7.22
  -4  -1  -5  104.81   12.35
  -4   1  -5   70.54   10.35
   4  -1   5   83.48   10.10
  -4   1   5   84.06    4.09
   5  -1   5 1183.66   19.37
  -5   1  -5 1084.97   15.12
   5   1   5 1252.61   18.42
  -5  -1   5 1397.61   12.74
  -5  -1  -5 1291.27   20.23
  -5   1   5 1204.94    7.85
  -6  -1   5  112.56    6.02
   6   1   5   94.17   13.42
  -6  -1  -5  116.90   10.70
  -6   1  -5   88.22   10.63
  -7   1  -5  457.24   12.79
   7   1   5  509.06   16.89
  -7  -1   5  535.17    7.61
  -7  -1  -5  466.94   13.07
  -8  -1  -5  304.09   13.53
  -8   1  -5  257.48   11.42
  -8  -1   5  313.70    6.46
  -9  -1   5  278.31    6.34
  -9  -1  -5  257.67   11.72
  -9   1  -5  252.02   11.12
 -10  -1  -5    0.61   12.04
 -10  -1   5   -1.29    3.74
 -10   1  -5    4.15   10.40
 -11  -1   5  177.53    5.83
 -11   1  -5  152.67   11.02
 -11  -1  -5  141.95   11.20
 -12  -1  -5   10.96   10.48
 -12  -1   5   -3.00   17.91
 -12  -1   5    4.92    4.13
 -12   1  -5   -1.77   10.22
 -13  -1   5   68.80    5.09
 -13  -1   5   50.99   15.30
 -13  -1  -5   58.73   11.04
 -13   1  -5   66.80   13.28
 -14   1   5   11.99    5.15
 -14  -1  -5    9.56   11.36
 -14  -1   5    5.35    5.91
 -14  -1   5    9.30   14.17
 -14   1  -5   16.75   10.72
 -14   1   5   24.32   16.23
   0  -2  -5 5775.99   22.50
   0   2  -5 5568.79   33.62
   0   2   5 6312.48   25.64
   0  -2   5 5588.06   36.40
  -1   2  -5  413.75   13.73
  -1  -2   5  501.44   19.03
   1   2   5  576.12   14.31
   1   2  -5  492.21   16.56
  -1   2   5  479.27    7.35
   1  -2  -5  430.48    6.64
  -1  -2  -5  502.03   10.47
   1  -2   5  407.72   16.14
  -2   2  -5 4916.59   27.82
   2   2   5 3933.99   43.90
   2   2  -5 3766.18   57.87
  -2  -2   5 6435.04   49.43
  -2   2   5 5295.36   17.47
   2  -2   5 4867.31   32.17
  -2  -2  -5 6674.59   39.98
  -3   2   5    1.07    3.57
   3   2  -5    0.24   11.03
   3  -2   5    2.57   14.09
  -3   2  -5   -9.86   10.61
  -3  -2  -5    1.13   19.70
  -3  -2   5    0.78   24.54
   3   2   5   -4.62   18.01
   4   2  -5 3103.35   22.00
   4   2   5 3999.50   33.56
  -4   2  -5 2941.93   21.66
  -4  -2   5 1869.11   42.51
  -4   2   5 3122.21   11.28
  -4  -2  -5 3170.03   48.11
  -5  -2  -5  182.37   19.60
  -5  -2   5  314.17   20.32
  -5   2  -5  215.58   12.35
   5   2   5  274.36   16.50
  -6  -2  -5 1400.96   26.33
   6   2   5 1398.47   22.04
  -6  -2   5 1735.14   21.03
  -6   2  -5 1167.79   15.35
   7   2   5   41.25   16.05
  -7  -2  -5   53.87   15.20
  -7   2  -5   55.99   10.91
  -7  -2   5   55.82    7.83
  -8  -2  -5  854.12   18.93
  -8   2  -5  710.52   13.83
  -8  -2   5  962.98   12.21
  -9  -2   5   45.63    7.32
  -9  -2  -5   42.77   11.33
  -9   2  -5   40.67   11.09
 -10  -2   5  416.41   21.89
 -10  -2  -5  450.45   14.30
 -10   2  -5  411.20   12.17
 -10  -2   5  497.82    8.91
 -11  -2   5   38.83   17.15
 -11  -2  -5   35.05   14.02
 -11   2  -5   51.64   10.25
 -11  -2   5   47.31    6.40
 -12  -2  -5  145.08   15.20
 -12  -2   5  145.52   17.65
 -12   2  -5   91.49   11.62
 -12  -2   5  171.81    8.19
 -13  -2   5    2.51   16.42
 -13   2  -5    4.72   10.75
 -13  -2  -5    1.21   12.31
 -13  -2   5    6.89    6.63
 -14   2   5   45.51   17.50
 -14  -2   5   79.88    7.69
 -14  -2  -5   30.45   16.89
 -14   2  -5   39.52    8.01
 -14  -2   5   71.56   17.31
  -1   3  -5 3612.98   24.46
  -1   3   5 4040.99   15.05
  -1  -3   5 3574.83   33.75
  -1  -3  -5 3994.40   16.96
   1   3  -5 3948.32   29.48
   1   3   5 4769.59   22.74
   1  -3   5 3487.36   30.34
  -2   3   5    0.94    3.69
   2   3  -5    2.04   14.68
  -2  -3   5   -0.11   15.79
   2   3   5   -3.97   11.41
  -2   3  -5    5.57   10.36
  -2  -3  -5   -1.51    6.28
  -3   3  -5 1712.54   18.39
  -3  -3  -5 2352.63   19.27
   3   3   5 1013.78   30.50
  -3  -3   5 1880.82   32.27
  -3   3   5 1919.23    9.28
   3   3  -5 1660.67   41.95
  -4   3  -5   22.22   11.46
   4   3   5   20.22   17.42
   4   3  -5   19.15    8.26
  -4  -3   5   20.29   18.88
  -4  -3  -5   27.86   11.89
   5   3   5 1665.50   25.08
  -5  -3  -5 1710.63   30.98
  -5  -3   5 1569.77   39.04
  -5   3  -5 1227.72   13.41
  -6  -3   5   30.80   28.36
   6   3   5   28.75   14.53
  -6  -3  -5    9.29   28.02
  -6   3  -5   14.42   10.78
  -7   3  -5  787.14   14.71
  -7  -3  -5  890.02   37.48
   7   3   5  928.52   21.58
  -7  -3   5  902.50   71.38
  -8   3  -5   35.76   11.27
   8   3   5   35.16   18.19
  -8  -3   5   27.52   37.00
  -8  -3   5   39.70   22.75
  -8  -3  -5   31.16   24.56
  -9  -3   5  404.87   24.53
  -9  -3   5  491.92   27.99
  -9   3  -5  363.90   12.46
  -9  -3  -5  289.56   25.27
 -10  -3   5   21.17   20.94
 -10  -3  -5   17.87   20.74
 -10   3  -5   -1.48   10.36
 -10  -3   5   19.00   16.63
 -11   3  -5  181.90   11.75
 -11  -3   5  268.12   17.66
 -11  -3   5  223.15   21.59
 -11  -3  -5  173.63   22.07
 -12  -3   5    2.25   20.45
 -12  -3  -5    3.78   21.45
 -12  -3   5    1.05   14.29
 -12   3  -5   18.08   10.95
 -13  -3  -5   72.51   22.63
 -13  -3   5   99.64   16.58
 -13   3  -5   54.81   11.52
 -13  -3   5   83.21   23.57
   0   4  -5  173.45   11.56
   0   4   5  220.53    5.63
   1   4   5  324.23    7.27
   1   4  -5  260.21   12.30
  -1   4   5  286.43    5.14
  -1   4  -5  268.37   11.78
   2   4  -5  271.69   14.35
  -2   4   5  253.56    4.93
  -2   4  -5  245.64   11.82
   2   4   5  346.19   10.53
  -3  -4  -5   12.14    4.06
   3   4  -5   15.00   19.31
  -3   4  -5    5.67   10.98
   3   4   5    7.43   13.97
  -3   4   5   13.41    3.54
   4   4  -5  422.37   23.51
  -4   4  -5  341.51   12.41
  -4  -4  -5  422.07    8.29
   4   4   5  233.21   24.04
   5   4   5  157.46   18.85
  -5   4  -5  115.27   11.76
  -5  -4  -5  157.93    8.00
  -6   4  -5  316.86   12.93
   6   4   5  409.60   17.76
  -6  -4  -5  417.94   11.43
  -7  -4  -5    2.43   10.46
  -7   4  -5    5.46   11.68
   7   4   5    5.61   14.99
  -8   4  -5  172.04   12.49
   8   4   5  172.56   19.37
  -8  -4  -5  251.70   18.57
  -9  -4  -5   12.05   21.82
  -9   4  -5   21.46    8.20
 -10  -4  -5  115.60   26.88
 -10   4  -5   86.43    8.82
 -11  -4  -5   17.04   32.83
 -11   4  -5   17.21   11.78
 -12  -4  -5   18.43   47.38
 -12   4  -5   22.92   11.15
 -13  -4  -5   11.31   45.63
 -13   4  -5   16.17   11.50
   1   5   5    2.94    5.35
   1   5  -5    2.66    9.79
  -1   5   5    5.61    4.04
  -1   5  -5    6.54   11.01
  -2   5   5   21.36    3.66
  -2   5  -5   17.76   11.37
   2   5   5   43.27    8.26
   2   5  -5   25.50   12.74
  -3   5   5    4.92    3.60
   3   5  -5    8.62   15.74
   3   5   5   17.88   11.26
  -3   5  -5   20.02   10.85
  -4   5  -5    6.92   11.64
   4   5  -5    2.85   31.25
   4   5   5    2.63   22.54
   5   5   5   11.61   20.84
  -5   5  -5   13.35   11.59
   6   5   5    6.14   15.73
  -6   5  -5    7.97   11.48
  -7  -5  -5   11.84    6.26
  -7   5  -5   21.76   11.68
   7   5   5   17.30   18.14
   8   5   5    5.87   20.63
  -8   5  -5   -9.06   11.93
  -8  -5  -5    2.28    6.51
  -9  -5  -5    3.65    8.02
  -9   5  -5    9.61   11.55
 -10   5  -5    1.00   12.00
 -10  -5  -5    7.15    8.76
 -11   5  -5    1.72   11.97
 -11  -5  -5    1.43   10.35
 -12   5  -5   -3.32   12.32
   0   6   5   52.53    4.88
   0   6  -5   58.52   10.84
   1   6   5    5.50    5.28
  -1   6  -5   15.83   10.92
  -1   6   5    4.09    4.13
   1   6  -5   -4.07   12.83
   2   6  -5   50.47   12.66
   2   6   5   56.05    7.05
  -2   6   5   49.17    4.18
  -2   6  -5   56.99   11.63
  -3   6  -5   -0.10   11.62
   3   6  -5    0.20   12.98
   3   6   5    4.96   10.12
  -3   6   5    1.83    3.58
  -4   6  -5   53.42   11.67
  -4   6   5   77.28    3.88
   4   6  -5   56.30   26.86
   4   6   5   45.63   21.94
   5   6   5   26.37   28.23
  -5   6  -5   50.36   11.12
   6   6   5   83.28   20.25
  -6   6  -5   85.35   11.38
  -7   6  -5   -7.00    8.44
   7   6   5   16.70   21.38
  -8   6  -5   44.95   11.93
  -9   6  -5   15.43   11.78
 -10   6  -5   43.08   12.30
 -11   6  -5   26.46   12.23
   1   7  -5  253.89   14.42
   1   7   5  275.39    7.06
  -1   7  -5  252.35   14.78
  -1   7   5  273.87    5.49
  -2   7  -5   13.39   13.87
  -2   7   5    7.27    4.18
   2   7  -5   12.35   12.48
   2   7   5   12.00    8.18
   3   7   5  271.14   13.51
  -3   7  -5  187.49   12.66
  -3   7   5  209.99    4.97
   3   7  -5  209.55   15.18
   4   7   5   -1.92   19.88
   4   7  -5    4.28    7.94
   4   7  -5   11.94   22.71
  -4   7  -5    7.96   11.67
  -4   7   5   -0.24    3.90
   5   7   5   89.26   25.31
  -5   7  -5  151.30   12.22
  -5   7   5  164.33    4.34
   6   7   5   -3.02   23.03
  -6   7  -5    5.24   11.62
   7   7   5   82.29   25.50
  -7   7  -5   93.76   12.35
  -8   7  -5   11.00   11.98
  -9   7  -5   35.00    8.72
 -10   7  -5   19.17   12.41
   0   8  -5  152.74   12.23
   0   8   5  190.48    6.15
  -1   8   5    5.37    4.66
   1   8   5    4.25    7.03
   1   8  -5   -3.42   10.90
  -1   8  -5    4.29   11.34
   2   8  -5  109.42   13.69
  -2   8   5  123.84    5.10
  -2   8  -5  120.04   12.09
   2   8   5  146.52    8.54
   3   8  -5    6.01   13.71
  -3   8   5    4.43    4.14
  -3   8  -5    9.21   10.85
   3   8  -5    0.31    5.77
   3   8   5    1.01   13.39
   4   8  -5  109.16   12.49
   4   8  -5   89.69   27.56
  -4   8   5   95.82    4.61
   4   8   5   60.55   22.25
  -4   8  -5   99.21   12.03
  -5   8  -5  -12.76    8.22
  -5   8   5    6.36    4.04
   5   8   5    6.67   28.60
  -6   8  -5   29.20   12.38
   6   8   5   51.47   25.46
  -6   8   5   72.46    4.39
  -7   8   5   11.61    4.34
  -7   8  -5   10.88    8.48
  -8   8  -5    5.37   12.45
   1   9  -5   31.76   13.77
  -1   9  -5   32.79   14.68
  -1   9   5   24.60    5.54
   1   9   5   20.19    6.98
   2   9  -5    3.95    5.98
  -2   9  -5   -2.79   12.28
  -2   9   5    5.92    4.94
   2   9   5   -2.67    8.59
   2   9  -5    4.21   13.79
  -3   9  -5   -1.13   12.28
   3   9  -5   20.41    8.29
   3   9   5   24.57   15.39
   3   9  -5   24.64   14.90
  -3   9   5   18.53    4.80
  -4   9   5    1.69    4.67
  -4   9  -5    9.83   12.05
   4   9  -5    6.41   29.51
   4   9   5   -0.16   28.08
   4   9  -5    5.11   17.56
  -5   9  -5    2.50   12.55
   0   0  -6 3018.61   40.24
   0   0   6 1865.84   32.17
  -1   0   6  214.08   17.17
   1   0  -6  191.45   14.48
   1   0   6  204.34   17.29
  -1   0  -6  177.84   14.77
   2   0  -6 7679.50   35.86
  -2   0  -6 8332.55   43.74
   2   0   6 8923.21   43.94
  -2   0   6 9808.63   38.21
  -3   0   6    5.71    6.01
  -3   0  -6  -13.73   10.97
   3   0   6    8.17   13.12
   3   0  -6    3.41    4.65
   4   0   6 4610.51   28.85
  -4   0   6 4812.83   19.17
  -4   0  -6 4273.70   26.63
   5   0   6  243.48   13.68
  -5   0   6  236.96    5.48
  -5   0  -6  208.72   10.67
  -6   0   6 2013.44   11.05
   6   0   6 1929.58   20.82
  -6   0  -6 1771.58   17.78
   7   0   6  243.89   16.63
  -7   0   6  248.79    5.12
  -7   0  -6  238.08   10.80
  -8   0   6 1169.77    8.14
  -8   0  -6 1063.14   15.15
  -9   0   6  126.07    4.45
  -9   0  -6  120.74   10.69
 -10   0   6  694.80    6.55
 -10   0  -6  625.41   12.55
 -11   0  -6   17.31   10.16
 -11   0   6    5.26    3.84
 -12   0   6  139.60    4.79
 -12   0  -6   84.08   10.96
 -13   0  -6   -2.93   10.38
 -13   0   6   21.27    4.30
 -14   0   6   88.43    5.02
 -14   0   6   62.97   16.35
 -14   0  -6   60.23   11.28
   1  -1  -6 1806.80   15.57
   1   1  -6 1422.39   31.22
  -1   1  -6 1725.69   20.99
   1  -1   6 1882.12   23.94
   1   1   6 1118.60   27.24
  -1  -1   6 1381.67   37.95
  -1   1   6 2020.08   16.59
  -1  -1  -6 1616.95   30.21
  -2  -1   6   -3.85   18.90
   2  -1   6    5.18   13.21
  -2   1  -6   -3.21    7.53
  -2  -1  -6   -3.92   20.07
  -2   1   6    0.42    3.78
   2   1   6    3.59   20.13
   2  -1  -6    0.00    4.85
   2   1  -6   -0.70   11.23
  -3  -1  -6 3608.58   35.88
  -3   1  -6 3605.88   23.97
   3   1  -6 3928.77   24.95
   3  -1   6 3862.79   27.35
  -3   1   6 4037.97   16.10
   3   1   6 4657.95   34.83
  -3  -1   6 4688.33   36.10
   4   1   6  101.38   12.48
  -4  -1  -6   93.99   13.07
   4  -1   6   97.61   13.73
  -4   1   6   80.63    4.30
   4   1  -6   78.43    5.17
  -4   1  -6   73.97   10.68
  -4  -1   6  103.51    8.63
  -5   1   6 1003.03    7.45
   5   1   6 1091.65   17.29
  -5  -1   6 1171.83   13.38
  -5   1  -6  901.16   14.30
  -5  -1  -6 1055.46   18.08
   5  -1   6  990.83   18.19
   6   1   6   20.16   12.39
   6  -1   6   16.82   15.17
  -6   1   6    6.02    3.43
  -6   1  -6    8.24   10.18
  -6  -1   6   10.47    4.86
  -6  -1  -6   12.51   12.12
  -7  -1   6 1135.87    9.84
   7   1   6 1012.15   18.46
  -7   1   6 1017.93    7.07
  -7  -1  -6 1050.10   15.60
  -7   1  -6  939.12   13.80
  -8   1  -6   -6.19    9.53
  -8  -1  -6    6.65   10.25
  -8   1   6    3.72    3.54
   8   1   6   14.29   19.04
  -8  -1   6   -1.26    5.32
  -9   1  -6  641.76   12.98
  -9   1   6  752.57    6.34
  -9  -1   6  789.26    8.12
  -9  -1  -6  642.59   14.22
 -10   1  -6    5.29    9.93
 -10   1   6    8.73    3.70
 -10  -1  -6    9.26   10.10
 -10  -1   6   14.10    4.20
 -11   1  -6  158.32   10.69
 -11  -1   6  205.24    5.41
 -11  -1  -6  162.65   10.99
 -11   1   6  188.76    5.31
 -12   1   6    6.87    3.91
 -12   1  -6    3.04   10.15
 -12  -1  -6    5.28   12.99
 -12  -1   6    3.64    5.36
 -13  -1   6   95.98    6.53
 -13   1   6   91.91    4.50
 -13  -1   6  102.62   19.76
 -13   1  -6   71.22   11.00
 -13  -1  -6   63.39   11.36
 -14   1  -6    5.91   10.80
 -14  -1  -6    0.15   14.24
 -14   1   6   -2.48    4.36
 -14  -1   6    1.11    6.27
 -14  -1   6    6.99   15.16
   0   2  -6  102.97   11.72
   0  -2   6  122.64   13.53
   0  -2  -6  117.03    5.13
   0   2   6  135.69    7.95
  -1  -2  -6    0.82    7.85
   1  -2  -6    3.51    4.37
  -1   2   6   -0.63    5.11
   1   2  -6    0.08   12.63
  -1   2  -6    5.62    9.91
  -1  -2   6    2.60   12.75
   1  -2   6   -6.38   13.10
   1   2   6    2.53   11.22
   2  -2   6  416.64   15.22
  -2  -2  -6  514.05   15.44
  -2   2   6  424.44    6.57
  -2  -2   6  521.59   22.81
   2   2  -6  341.23   25.30
  -2   2  -6  392.64   12.07
   2   2   6  292.09   19.73
  -3   2  -6   -3.41   10.36
  -3  -2   6    6.87   26.65
  -3  -2  -6   19.28   19.73
   3   2   6   -4.09   18.20
  -3   2   6    9.59    4.00
   3  -2   6   12.95   10.36
   3   2  -6    5.07   12.55
   4   2  -6   59.73    6.72
   4   2   6   74.79   15.16
  -4  -2  -6   63.41   23.88
  -4   2   6   62.95    4.02
   4  -2   6   70.08   14.93
  -4  -2   6   39.67   22.36
  -4   2  -6   57.58   10.44
  -5   2  -6   -6.01   10.31
  -5   2   6    1.11    3.48
  -5  -2  -6   -2.65   16.49
   5   2   6   -2.12   12.31
  -5  -2   6   -7.09   17.09
  -6   2  -6  210.95   10.97
  -6  -2   6  336.25   14.49
  -6   2   6  233.59    4.45
   6   2   6  253.13   13.57
  -6  -2  -6  213.37   15.59
  -7   2  -6   78.92   10.59
   7   2   6   91.33   13.01
  -7  -2   6  102.87    9.80
  -7  -2  -6   87.15   15.65
  -8  -2   6  145.90    9.63
  -8   2  -6   93.99   10.86
   8   2   6  106.45   14.91
  -8  -2  -6  112.53   15.65
  -9   2  -6   52.90   10.23
  -9  -2   6   67.03    7.45
  -9  -2  -6   59.41   14.74
 -10  -2   6   52.15    7.12
 -10  -2  -6   49.00   14.50
 -10   2  -6   44.58   10.21
 -11  -2   6   -5.67   18.61
 -11   2  -6    7.32   10.64
 -11  -2  -6   -3.33   11.65
 -11  -2   6    1.13    6.60
 -12  -2   6   38.99   17.98
 -12  -2   6   49.34    7.33
 -12   2  -6   36.22   10.33
 -12  -2  -6   36.69   12.61
 -13  -2   6    8.52    7.59
 -13   2   6    5.55    3.95
 -13  -2   6   14.05   17.60
 -13  -2  -6   -6.83   15.17
 -13   2  -6   21.68   10.68
 -14   2  -6   14.75   10.88
 -14   2   6   17.90    4.33
 -14  -2  -6   11.85   16.90
 -14  -2   6    8.09   17.72
 -14  -2   6   18.41    8.22
  -1  -3   6   62.44   16.87
  -1   3  -6   78.36    9.74
   1   3  -6   74.09   11.40
  -1   3   6   76.09    4.90
  -1  -3  -6   77.19    5.15
   1   3   6   83.79    7.91
   1  -3   6   64.67   13.73
  -2  -3   6   58.41   13.33
   2  -3   6   67.28   14.73
  -2   3  -6   65.26    9.95
  -2   3   6   60.76    4.31
  -2  -3  -6   70.58    6.26
   2   3  -6   64.27   16.54
   2   3   6   70.10   11.72
  -3  -3  -6  472.54   11.14
  -3  -3   6  398.68   18.62
   3   3   6  219.18   22.55
  -3   3  -6  379.56   12.45
   3   3  -6  339.45   24.70
  -3   3   6  400.69    5.50
  -4   3  -6  197.53   11.44
  -4  -3  -6  282.55   13.42
  -4  -3   6  259.64   19.65
   4   3  -6  245.03   12.48
   4   3   6  206.47   18.51
  -4   3   6  223.14    4.54
  -5  -3   6    6.56   20.20
  -5   3  -6   10.81   10.37
   5   3   6   10.34   15.80
  -5  -3  -6    9.48   19.16
  -5   3   6    9.50    3.46
   6   3   6   85.98   15.14
  -6  -3  -6   57.14   21.17
  -6  -3   6   91.03   29.96
  -6   3  -6   65.54   10.71
  -7  -3  -6   29.81   20.74
   7   3   6   29.80   12.94
  -7   3  -6   27.68   11.14
  -7  -3   6   18.30   46.04
   8   3   6   -2.97   16.85
  -8  -3   6   -5.96   30.12
  -8   3  -6    6.71   10.76
  -8  -3  -6   -0.03   22.60
  -9   3  -6  139.35   11.42
  -9  -3   6  146.76   21.42
  -9  -3  -6   94.68   22.06
  -9  -3   6  122.46   27.55
 -10  -3  -6   31.47   20.87
 -10  -3   6   32.86   21.46
 -10   3  -6   27.20   10.71
 -10  -3   6   31.85   21.25
 -11   3  -6   18.43   10.55
 -11  -3   6    8.53   19.02
 -11  -3  -6    4.41   20.25
 -11  -3   6    8.81   21.04
 -12  -3   6    4.06   20.81
 -12   3  -6   11.97   10.81
 -12  -3   6    9.69   18.35
 -12  -3  -6    8.19   20.73
 -13  -3   6    1.03   22.34
 -13  -3   6    6.92   19.96
 -13  -3  -6   -3.48   22.06
 -13   3  -6   14.37   10.87
   0   4  -6  566.01   13.18
   0   4   6  636.84    7.83
   1   4  -6    7.57   11.82
   1   4   6   -2.64    5.92
  -1   4   6   -3.25    4.13
  -1   4  -6    2.40    9.64
  -2   4  -6  647.82   12.78
   2   4  -6  747.49   16.16
  -2   4   6  725.89    6.62
   2   4   6  949.28   15.73
  -2  -4  -6  757.91    7.85
  -3   4  -6    0.15   10.13
  -3   4   6    5.26    3.70
   3   4  -6   -1.06   18.20
   3   4   6    2.22   14.63
  -3  -4  -6    2.93    4.35
  -4   4   6  770.66    6.15
  -4   4  -6  653.25   13.31
  -4  -4  -6  857.60   10.85
   4   4  -6  700.94   26.24
   4   4   6  455.21   20.60
  -5   4  -6   20.48   11.11
  -5   4   6   22.99    3.61
   5   4   6   32.98   14.77
  -5  -4  -6   27.83    6.68
   6   4   6  419.63   16.11
  -6  -4  -6  420.66   11.40
  -6   4  -6  325.83   12.54
  -7   4  -6   20.89   10.97
  -7  -4  -6   13.07   12.42
   7   4   6    7.88   15.24
   8   4   6  359.26   18.75
  -8  -4  -6  448.82   20.61
  -8   4  -6  338.72   12.49
  -9  -4  -6   -3.74   23.27
  -9   4  -6    1.17    7.97
 -10  -4  -6  109.54   31.70
 -10   4  -6  124.66   11.53
 -11  -4  -6   -1.22   48.03
 -11   4  -6    8.27   11.02
 -12   4  -6   45.40   11.05
 -12  -4  -6   33.23   60.09
 -13  -4  -6   16.61   59.02
 -13   4  -6    5.78   11.73
  -1   5   6 1580.95    9.36
   1   5  -6 1499.96   17.98
   1   5   6 1805.00   13.71
  -1   5  -6 1446.03   16.22
   2   5  -6   29.11   12.84
   2   5   6   30.29    7.66
  -2   5   6   21.67    3.79
  -2   5  -6   20.72   10.52
  -3   5   6  945.54    6.74
  -3   5  -6  815.65   13.91
   3   5  -6 1000.88   23.40
   3   5   6 1123.89   20.92
   4   5   6   25.86   21.12
  -4   5  -6   38.09   10.57
  -4   5   6   40.53    3.71
   4   5  -6   31.73   25.70
   5   5   6  657.49   26.66
  -5   5  -6  707.06   13.39
  -5   5   6  722.51    5.25
  -6  -5  -6   26.56    6.54
   6   5   6   26.65   17.11
  -6   5  -6   43.58   10.91
  -7  -5  -6  468.13   10.06
   7   5   6  448.61   18.82
  -7   5  -6  353.39    9.62
  -8   5  -6   10.29   11.16
  -8  -5  -6    7.92    7.54
   8   5   6   -3.29   19.07
  -9   5  -6  143.63   11.99
  -9  -5  -6  185.41   10.06
 -10  -5  -6    5.51   10.14
 -10   5  -6   22.18    7.97
 -11  -5  -6   80.69   11.75
 -11   5  -6   48.41    8.55
 -12  -5  -6    3.83   13.10
 -12   5  -6   21.11   11.68
   0   6  -6  492.95   12.92
   0   6   6  559.97    7.44
   1   6  -6   -1.47   10.02
   1   6   6    1.43    6.87
  -1   6  -6    0.96   10.30
  -1   6   6    1.62    4.25
  -2   6  -6  401.67   12.60
   2   6  -6  451.23   15.36
  -2   6   6  474.02    5.72
   2   6   6  537.19   10.38
  -3   6  -6    7.25   10.80
   3   6   6    3.09   13.45
   3   6  -6    5.02   16.03
  -3   6   6   -0.82    3.91
  -4   6  -6  280.91   11.99
   4   6   6  175.58   18.89
   4   6  -6  172.43   33.22
  -4   6   6  288.93    4.96
  -5   6   6    6.22    3.66
  -5   6  -6    7.32    7.84
   5   6   6   14.17   22.63
  -6   6   6  226.00    3.62
  -6   6  -6  197.81   11.96
   6   6   6  226.85   20.28
  -7   6  -6   -1.68    7.99
  -7   6   6    4.14    3.61
   7   6   6   -1.74   18.25
   8   6   6  107.35   23.56
  -8   6  -6  111.69   11.64
  -9   6  -6    5.45    8.37
 -10   6  -6   32.84   12.30
 -11   6  -6    0.10   11.87
   1   7  -6   63.65   12.97
  -1   7  -6   65.57   11.08
  -1   7   6   60.65    4.87
   1   7   6   60.65    6.16
   2   7  -6    1.45    9.90
  -2   7   6    3.00    4.20
  -2   7  -6   14.90   11.10
   2   7   6    1.34    8.78
  -3   7  -6   24.52   10.92
   3   7   6   25.43   13.26
  -3   7   6   15.70    4.26
   3   7  -6   22.45   13.52
  -4   7   6    0.36    4.05
   4   7   6    3.57   20.03
   4   7  -6    0.28   25.89
  -4   7  -6   -2.52   10.76
  -5   7   6   36.85    3.02
   5   7   6   18.03   22.63
  -5   7  -6   46.34   11.22
   6   7   6   17.72   19.65
  -6   7   6    3.95    3.78
  -6   7  -6   12.20   11.32
  -7   7  -6   26.99   11.84
  -7   7   6   26.02    4.02
   7   7   6   25.74   21.04
  -8   7   6    6.45    3.92
  -8   7  -6    1.97   11.45
  -9   7   6    0.99    4.13
  -9   7  -6    8.78   11.79
   0   8   6    6.22    5.33
   0   8  -6    7.57   10.78
   1   8   6    7.39    6.07
   1   8  -6    6.58   12.62
  -1   8  -6   -6.99   11.58
  -1   8   6    3.01    4.96
  -2   8   6    0.74    4.72
   2   8  -6   -0.97   13.05
   2   8   6   17.23    9.59
  -2   8  -6    2.55   10.50
  -3   8  -6    1.77   11.03
  -3   8   6    6.53    4.53
   3   8   6    1.76   11.41
   3   8  -6    6.98   13.70
  -4   8  -6   -1.49   11.52
   4   8  -6    2.55   10.15
   4   8  -6    9.16   26.32
  -4   8   6   -0.95    4.17
   4   8   6    6.66   21.71
   5   8   6   15.70   27.16
  -5   8  -6   19.72   11.56
  -5   8   6    4.10    4.28
  -6   8  -6   11.92   11.81
  -6   8   6    2.95    4.24
   6   8   6   -9.67   24.37
  -7   8  -6    7.54   12.16
   7   8   6    6.33   26.19
  -7   8   6   -1.02    2.92
   1   9  -6   21.18   13.65
  -1   9   6   26.61    5.85
   1   9   6   31.14    7.48
  -1   9  -6   27.10   11.70
   2   9  -6   14.51   13.85
  -2   9  -6   -6.17   11.81
   2   9   6   -3.05    9.27
  -2   9   6    1.00    5.33
   3   9   6    4.83   16.63
  -3   9  -6   -2.02   11.65
  -3   9   6   11.83    5.14
   3   9  -6   16.07    8.01
   3   9  -6    8.60   17.78
  -4   9   6    1.43    4.71
   4   9   6   12.28   24.22
   4   9  -6    3.74   16.53
  -4   9  -6   20.43   11.99
   4   9  -6    0.06   34.61
   1   1  -7 2373.61   35.59
  -1  -1   7 1891.47   34.99
   1  -1   7 3018.90   27.82
  -1  -1  -7 2509.00   32.18
   1   1   7 1650.42   26.38
  -1   1   7 3255.45   21.04
   1  -1  -7 2798.85   19.88
  -1   1  -7 2661.47   22.91
  -2   1   7  234.48    6.06
   2  -1  -7  205.91    6.68
   2   1  -7  174.44   13.68
   2   1   7  170.63   20.37
  -2  -1   7  151.61   21.11
  -2  -1  -7  202.80   19.10
  -2   1  -7  224.45   11.99
   2  -1   7  228.78   11.19
   3   1  -7 2455.16   21.46
  -3  -1   7 2413.57   27.91
  -3   1   7 2620.19   13.71
  -3  -1  -7 2042.89   26.91
   3   1   7 2750.23   27.90
  -3   1  -7 2269.14   19.57
   3  -1  -7 2090.52   12.98
   3  -1   7 2398.16   20.56
   4  -1   7   -5.80   13.00
  -4   1  -7   -2.79    9.69
   4   1   7   10.33   12.30
   4   1  -7    2.92    6.00
  -4  -1   7    5.32    8.91
  -4   1   7    9.83    4.11
  -4  -1  -7    4.03   11.90
   5  -1   7  917.74   18.22
  -5   1   7 1012.59    7.86
   5   1   7 1087.92   17.03
  -5  -1  -7 1022.26   17.72
  -5   1  -7  884.23   14.71
  -5  -1   7 1201.40   13.41
   6  -1   7   90.29   14.51
  -6  -1  -7   88.57   10.73
  -6   1   7   88.48    4.10
  -6  -1   7   99.45    7.34
   6   1   7  104.69   15.46
  -6   1  -7   73.24   10.10
  -7   1   7  202.36    4.61
   7  -1   7  190.51   16.01
  -7  -1  -7  188.55   11.62
  -7   1  -7  160.57    7.83
   7   1   7  212.79   17.48
  -7  -1   7  222.81    7.33
  -8  -1  -7   78.51   12.65
  -8   1  -7   67.33    9.82
  -8   1   7   70.56    3.99
  -8  -1   7   87.95    6.30
   8   1   7   74.51   14.73
  -9  -1  -7  308.45   13.84
  -9   1  -7  279.45   10.83
  -9   1   7  356.59    5.21
  -9  -1   7  374.68    6.73
 -10   1  -7    2.28    9.98
 -10  -1  -7    6.11   10.14
 -10   1   7    6.62    3.85
 -10  -1   7    8.91    4.77
 -11   1   7  107.16    4.32
 -11   1  -7   77.64   10.12
 -11  -1  -7   84.69   10.24
 -11  -1   7  106.25    6.16
 -12   1   7    9.03    4.06
 -12   1  -7   10.02    9.73
 -12  -1  -7    0.37   10.70
 -12  -1   7    2.38    5.91
 -13   1   7    5.79    4.33
 -13   1  -7    3.47   10.54
 -13  -1   7   15.68   17.97
 -13  -1  -7   19.83   10.96
 -13  -1   7    7.69    6.39
 -14   1   7   -1.80    4.72
 -14   1  -7  -12.23   10.70
 -14  -1   7    4.71    6.97
 -14  -1   7   12.54   16.32
 -14  -1  -7    7.66   11.54
   0  -2   7 1968.11   22.50
   0   2  -7 1869.48   20.40
   0   2   7 2175.16   16.79
   0  -2  -7 2023.72   14.72
  -1   2   7   34.59    5.85
  -1  -2  -7   33.72    8.71
   1  -2   7   37.96   12.68
   1   2   7   35.04   12.02
  -1  -2   7   49.03   17.04
   1  -2  -7   33.45    4.95
  -1   2  -7   30.83   10.01
   1   2  -7   26.18   14.12
   2   2  -7 2482.95   38.25
  -2   2  -7 2637.15   20.25
   2  -2   7 2815.13   24.17
  -2   2   7 3025.11   14.10
  -2  -2   7 3463.93   37.74
   2  -2  -7 2669.46   13.12
  -2  -2  -7 2808.30   26.96
   2   2   7 1941.74   26.61
   3  -2   7   -3.16   13.61
  -3  -2  -7   10.66   16.98
   3   2  -7    8.88   13.09
  -3   2  -7   -9.16   10.08
  -3  -2   7   17.00   27.69
   3   2   7   -7.86   17.07
  -3   2   7    3.23    4.22
  -4   2  -7 1522.39   16.13
  -4  -2  -7 1895.92   29.34
   4  -2   7 1590.56   20.59
   4   2   7 1905.32   24.80
  -4  -2   7 1154.13   29.97
   4   2  -7 1787.89   18.09
  -4   2   7 1728.92    9.40
   5   2   7   19.09   15.41
  -5   2  -7   17.73    9.81
  -5  -2   7    5.00   15.11
  -5   2   7    5.00    3.82
   5  -2   7   11.31   15.07
  -5  -2  -7    7.28   15.89
  -6   2  -7  492.15   11.83
  -6  -2  -7  421.30   20.40
   6   2   7  603.95   15.36
  -6  -2   7  679.27   18.92
  -6   2   7  545.57    5.57
  -7   2  -7   15.18   10.14
   7   2   7   16.13   12.26
  -7  -2   7   14.46   10.90
  -7  -2  -7   17.61   12.80
  -7   2   7   11.45    3.49
  -8   2   7  634.39    5.73
  -8   2  -7  550.21   12.58
  -8  -2  -7  535.30   17.10
  -8  -2   7  781.22   13.84
   8   2   7  579.36   16.85
  -9   2  -7   -0.18    9.88
  -9  -2   7   -0.02    9.57
  -9  -2  -7    8.70   11.88
  -9   2   7    3.10    3.65
   9   2   7   14.28   15.46
 -10  -2   7  425.55   10.30
 -10   2   7  367.09    5.05
 -10  -2  -7  327.58   14.13
 -10   2  -7  317.49   10.96
 -11   2  -7    2.97    9.81
 -11  -2  -7    8.15   14.83
 -11   2   7    4.12    3.91
 -11  -2   7   12.38    7.73
 -12   2  -7   79.34   10.30
 -12   2   7  120.50    5.32
 -12  -2  -7   91.35   15.97
 -12  -2   7  126.07    8.95
 -12  -2   7  102.34   21.12
 -13   2  -7   14.23   10.33
 -13   2   7    3.14    4.22
 -13  -2  -7    2.85   13.03
 -13  -2   7    3.26    8.12
 -13  -2   7    6.24   19.26
 -14   2  -7   50.48   11.25
   1   3   7 2095.11   17.25
  -1   3  -7 1535.65   16.50
  -1   3   7 1744.04   10.54
   1   3  -7 1790.14   22.70
  -1  -3   7 1684.95   24.36
  -1  -3  -7 1789.34   12.40
   1  -3   7 1568.35   20.36
   2  -3   7   14.54   13.69
   2   3   7   10.54   12.06
  -2  -3   7   13.21   15.96
   2   3  -7   -1.22   17.55
  -2  -3  -7    4.51    7.47
  -2   3   7    6.40    4.42
  -2   3  -7   16.17    9.80
   3  -3   7 1425.10   21.53
  -3   3  -7 1392.82   15.42
  -3  -3   7 1732.92   26.67
  -3  -3  -7 1833.34   18.54
  -3   3   7 1526.55    8.34
   3   3  -7 1418.22   33.40
   3   3   7  958.35   22.56
  -4   3  -7    0.64   10.00
   4   3   7   17.02   17.10
   4   3  -7    7.00   11.13
  -4   3   7   -2.04    3.76
  -4  -3  -7    1.00   12.17
  -4  -3   7    4.43   18.82
  -5   3  -7 1042.48   14.00
   5   3  -7 1167.11   14.61
  -5  -3  -7  903.01   24.91
   5   3   7 1293.81   21.66
  -5  -3   7 1507.59   35.68
  -5   3   7 1110.90    6.59
  -6  -3   7   13.71   31.11
   6   3   7    1.32   14.58
  -6  -3  -7   13.73   18.74
  -6   3  -7    7.99   10.47
  -6   3   7    5.29    3.53
  -7   3   7  681.52    5.77
  -7  -3  -7  708.54   25.45
   7   3   7  730.13   17.10
  -7  -3   7  400.90   40.86
  -7   3  -7  620.59   12.95
   8   3   7   37.76   15.96
  -8   3  -7   14.24   10.44
  -8   3   7   18.47    3.52
  -8  -3  -7   15.44   20.26
  -8  -3   7   26.90   24.50
  -9  -3  -7  236.01   19.07
   9   3   7  349.61   20.06
  -9   3   7  377.51    4.97
  -9   3  -7  323.04   12.02
  -9  -3   7  251.74   33.16
 -10  -3   7    5.75   24.07
 -10   3  -7   -0.22    9.85
 -10  -3   7    7.52   25.19
 -10   3   7    1.72    3.53
 -10  -3  -7    0.77   20.07
 -11  -3   7  199.41   24.40
 -11  -3  -7  112.88   17.28
 -11   3   7  213.59    4.59
 -11  -3   7  198.55   22.73
 -11   3  -7  160.69   10.50
 -12  -3   7    6.03   20.44
 -12  -3   7    1.40   20.38
 -12   3   7   -0.64    3.99
 -12   3  -7  -11.03   10.86
 -12  -3  -7    6.83   20.81
 -13  -3  -7   54.33   21.93
 -13   3   7  113.96    4.79
 -13  -3   7  102.86   21.55
 -13   3  -7   48.16   11.01
 -13  -3   7   91.72   24.75
   0  -4   7 1846.43   24.58
   0   4  -7 2026.09   18.29
   0   4   7 2219.02   12.97
   1   4  -7    0.79    9.70
  -1   4   7   -0.41    4.64
  -1   4  -7   -5.03   11.32
  -1  -4   7    5.84   18.05
  -1  -4  -7    3.28    4.01
   1   4   7    0.74    6.59
  -2   4   7  637.01    6.63
   2   4   7  757.21   14.56
  -2  -4  -7  648.02    7.88
  -2  -4   7  544.92   20.88
   2   4  -7  628.65   15.88
  -2   4  -7  548.01   12.26
  -3   4  -7    5.21    9.43
   3   4   7   13.11   15.29
  -3  -4  -7   11.18    6.06
  -3   4   7   18.03    3.82
   3   4  -7   -1.26   18.58
  -3  -4   7   13.95   17.48
  -4  -4  -7  620.92   10.70
  -4  -4   7  475.45   24.91
   4   4  -7  426.81   21.94
  -4   4  -7  413.66    9.49
   4   4   7  320.22   21.80
  -4   4   7  530.24    5.64
  -5  -4  -7   42.79    8.92
  -5   4   7   36.15    3.88
   5   4   7   42.68   15.55
   5   4  -7   35.07    7.77
  -5   4  -7   32.29    7.80
  -5  -4   7   34.56   25.11
  -6   4  -7  797.89   13.74
  -6  -4  -7  987.21   16.19
   6   4   7  961.12   22.12
  -6   4   7  858.28    6.28
  -7   4   7    2.62    3.44
  -7   4  -7    7.66   10.45
   7   4   7    7.41   15.33
  -7  -4  -7    5.54   12.04
  -8   4   7  209.83    4.51
   8   4   7  214.19   17.65
  -8   4  -7  193.58   11.51
  -8  -4  -7  217.71   23.05
  -9   4   7   -2.71    3.63
  -9  -4  -7    1.61   26.50
   9   4   7   14.34   18.18
  -9   4  -7    5.15    7.77
 -10   4  -7   92.26   11.10
 -10  -4  -7   53.02   33.67
 -10   4   7   86.87    4.02
 -11  -4  -7  -11.37   43.74
 -11   4  -7  -17.96   11.10
 -11   4   7    5.37    3.74
 -12   4  -7   59.36   11.23
 -12   4   7   66.68    4.14
 -12  -4  -7   30.75   39.99
 -13   4  -7   -8.19   11.21
   1   5  -7   11.70    9.80
   1   5   7    9.39    6.56
  -1   5   7   11.02    4.63
  -1   5  -7   19.12   10.09
  -2   5   7   18.99    4.25
   2   5  -7   28.94   12.64
   2   5   7   21.80    9.81
  -2   5  -7   27.41   10.39
  -3   5   7   16.24    4.18
   3   5  -7    6.15   15.97
   3   5   7   16.64   15.77
  -3   5  -7    6.55    7.24
  -4   5   7   -1.52    3.93
   4   5  -7    2.43   22.31
  -4   5  -7    3.14   10.07
   4   5   7   -9.31   19.67
  -4  -5  -7    5.92    4.26
   5   5   7   10.02   21.60
  -5   5  -7   10.20   10.90
  -5   5   7   13.70    3.84
   5   5  -7    9.83   11.94
  -5  -5  -7   12.86    5.73
  -6  -5  -7    4.06    5.76
  -6   5   7   -0.19    3.62
   6   5   7    6.36   18.64
  -6   5  -7    4.59   10.44
  -7  -5  -7   23.33    7.02
  -7   5   7   22.33    3.82
  -7   5  -7   27.24   10.85
   7   5   7   27.60   15.64
  -8   5   7    4.52    3.73
   8   5   7    5.81   18.39
  -8   5  -7    2.05   10.74
  -8  -5  -7    1.31    7.79
  -9   5  -7   -2.94   11.27
   9   5   7    1.02   18.52
  -9   5   7   -0.11    2.74
  -9  -5  -7    2.55    9.93
 -10   5   7    3.36    2.64
 -10   5  -7    5.33   11.36
 -10  -5  -7    4.76   10.79
 -11   5   7   -2.89    3.99
 -11   5  -7   23.07   11.12
 -11  -5  -7    1.15   12.07
 -12   5   7    8.83    4.29
 -12   5  -7    7.72   11.62
 -12  -5  -7    0.49   14.05
   0   6  -7  278.50   13.54
   0   6   7  325.52    6.71
   1   6  -7   -5.07    9.51
  -1   6   7    7.29    4.61
  -1   6  -7   -4.45    9.79
   1   6   7    1.06    5.96
  -2   6   7  215.16    5.21
   2   6   7  243.28    9.23
   2   6  -7  199.55   13.81
  -2   6  -7  181.68   10.91
   3   6   7    0.80   11.35
  -3   6   7   -6.57    3.89
   3   6  -7   15.28   16.43
  -3   6  -7   -3.16   10.95
  -4   6  -7  121.52   11.13
   4   6   7   83.70   22.76
   4   6  -7   71.61   28.13
  -4   6   7  122.57    4.32
  -5   6  -7    8.47   10.37
  -5   6   7    2.48    3.94
   5   6   7   13.42   22.03
  -6   6  -7   62.98    8.03
   6   6   7   69.88   19.86
  -6   6   7   82.22    4.10
  -7   6  -7   21.83   11.11
   7   6   7   -3.30   16.59
  -7   6   7    6.00    2.73
   8   6   7   45.58   19.92
  -8   6  -7   48.54   11.11
  -8   6   7   60.64    4.07
   9   6   7   -1.59   22.92
  -9   6   7    1.27    2.79
  -9   6  -7    7.28   11.08
 -10   6  -7   15.42   11.77
 -10   6   7   19.10    3.01
 -11   6  -7    7.29   11.77
   1   7   7  211.63    7.83
  -1   7  -7  176.10   11.00
   1   7  -7  195.86   11.21
  -1   7   7  206.23    5.80
  -2   7  -7   13.29   10.37
   2   7  -7   16.08   12.64
   2   7   7   17.99    8.13
  -2   7   7   11.46    4.62
   3   7  -7  124.33   15.52
  -3   7  -7  130.22   11.27
  -3   7   7  127.15    4.83
   3   7   7  130.79   12.25
   4   7   7   -3.05   20.26
  -4   7   7   -1.83    4.07
   4   7  -7    0.53   27.37
  -4   7  -7   -4.13   10.85
  -5   7  -7  104.23   11.63
   5   7   7   69.39   21.99
  -5   7   7  121.01    4.61
  -6   7  -7   -8.73   11.19
   6   7   7    6.60   20.63
  -6   7   7    1.08    4.00
   7   7   7   85.94   21.41
  -7   7   7  117.56    4.45
  -7   7  -7   88.59   11.84
  -8   7   7    8.09    4.21
  -8   7  -7    9.35   11.40
   8   7   7    7.77   23.26
  -9   7   7   52.43    4.41
  -9   7  -7   31.20    8.27
   0   8  -7  100.17   10.88
   0   8   7  117.05    6.77
  -1   8  -7    4.48   12.89
   1   8  -7   -6.77   12.55
  -1   8   7    1.53    5.17
   1   8   7   -1.68    6.85
  -2   8  -7   66.02   11.09
   2   8  -7   69.34   11.44
   2   8   7   77.23    9.07
  -2   8   7   72.45    5.19
  -3   8   7    1.00    4.66
   3   8   7    6.85   12.26
   3   8  -7    1.14   16.84
  -3   8  -7   11.00   10.71
   4   8   7   36.13   23.15
  -4   8  -7   76.00   11.45
   4   8  -7   49.90   29.69
   4   8  -7   83.56    9.08
  -4   8   7   81.82    4.85
  -5   8  -7   -0.39   11.23
   5   8   7    2.25   21.94
  -5   8   7    3.31    4.42
  -6   8  -7   82.60   12.16
   6   8   7   72.24   25.97
  -6   8   7   92.18    4.72
  -7   8   7   -3.33    4.28
  -7   8  -7    5.89   11.54
   7   8   7   -2.21   23.80
  -1   9   7   36.25    6.09
  -1   9  -7   20.31   11.30
   1   9  -7   29.65   14.34
   1   9   7   22.72    9.76
  -2   9  -7    2.13   11.25
   2   9  -7    3.96   14.48
   2   9   7    4.17   11.98
  -2   9   7    3.68    5.27
   3   9  -7   33.31    7.83
  -3   9  -7   20.03   11.63
   3   9  -7   28.88   16.98
  -3   9   7   38.06    5.43
   3   9   7   12.80   17.83
  -4   9  -7    9.88   12.07
   0   0   8 3631.13   30.68
   0   0  -8 5849.88   43.19
  -1   0   8   51.49   16.16
   1   0   8   54.78   14.19
  -1   0  -8   51.34   16.58
   1   0  -8   45.54   12.46
   2   0  -8 7311.94   35.51
   2   0   8 8271.89   43.97
  -2   0  -8 7123.27   39.90
  -2   0   8 8689.21   37.90
   3   0   8  293.23   15.35
  -3   0   8  327.15    9.35
   3   0  -8  251.23    7.38
  -3   0  -8  259.16   10.30
   4   0   8 6578.12   32.31
  -4   0   8 6960.97   23.98
  -4   0  -8 5547.15   30.42
   4   0  -8 5077.44   20.61
  -5   0  -8  215.76   11.33
  -5   0   8  269.51    6.34
   5   0   8  239.72   14.11
  -6   0  -8  973.89   14.34
   6   0   8 1099.30   17.42
  -6   0   8 1170.20    9.51
  -7   0  -8   10.90    8.98
  -7   0   8    2.27    4.14
   7   0   8   -6.51   12.86
  -8   0   8 1824.54   10.36
   8   0   8 1702.25   21.79
  -8   0  -8 1501.65   16.44
  -9   0  -8   28.49    9.64
  -9   0   8   33.21    4.45
 -10   0   8  788.74    7.57
 -10   0  -8  581.53   13.08
 -11   0  -8   16.92    9.81
 -11   0   8   13.92    4.42
 -12   0  -8   58.31   10.19
 -12   0   8   86.68    5.04
 -13   0  -8    2.70   10.28
 -13   0   8   -1.00    4.83
 -14   0  -8   44.10   11.48
 -14   0   8   58.67    5.54
   1  -1  -8 1510.92   15.29
   1   1  -8 1416.64   25.96
  -1   1   8 1864.26   17.63
   1  -1   8 1759.27   23.68
  -1  -1  -8 1456.28   24.92
  -1   1  -8 1514.68   20.17
  -1  -1   8  935.11   24.10
   1   1   8  981.54   17.74
   2  -1  -8   35.94    6.14
  -2  -1  -8   21.91   15.65
   2  -1   8   41.22   13.70
  -2  -1   8   26.87   14.99
  -2   1  -8   40.74    7.78
   2   1  -8   25.45   11.98
   2   1   8   27.10   17.06
  -2   1   8   43.11    7.06
  -3  -1  -8 1770.26   25.27
  -3   1   8 2639.74   13.62
   3  -1  -8 2089.62   12.93
   3   1  -8 2325.48   21.61
   3   1   8 2494.76   26.96
  -3   1  -8 2291.09   20.06
   3  -1   8 2662.14   23.13
  -3  -1   8 2037.54   25.50
   4   1  -8    1.10    5.30
   4   1   8   -6.39   13.16
  -4  -1   8    1.49   12.51
   4  -1   8    0.53   13.97
  -4  -1  -8  -10.33   12.41
  -4   1   8    1.91    3.15
  -4   1  -8    2.69   10.00
   5   1   8 1489.67   18.91
  -5   1  -8 1158.61   12.98
   5  -1   8 1266.08   18.07
  -5  -1   8 1669.73   17.00
  -5   1   8 1408.46    9.17
  -5  -1  -8 1329.10   18.64
   6   1   8    3.50   12.69
  -6   1  -8    3.90    6.83
  -6  -1  -8    9.87   10.59
   6  -1   8    8.56   10.03
  -6  -1   8    4.60    6.10
  -6   1   8   -0.96    3.93
   7   1   8  795.34   19.98
  -7  -1   8  937.91   10.96
   7  -1   8  763.50   17.77
  -7   1  -8  674.53   12.53
  -7   1   8  812.23    6.81
  -7  -1  -8  749.22   17.16
  -8  -1   8   11.49    6.59
  -8   1   8   10.77    3.83
  -8  -1  -8    8.85   10.26
   8   1   8   15.80   14.10
  -8   1  -8   12.00    9.40
  -9  -1   8  759.07    9.83
   9   1   8  623.78   21.83
  -9   1   8  704.13    6.47
  -9   1  -8  545.97   11.67
  -9  -1  -8  604.02   13.70
 -10   1  -8    6.40    9.28
 -10  -1   8    2.98    5.14
 -10  -1  -8   13.46   10.01
 -10   1   8    2.34    3.92
 -11  -1   8  213.41    7.44
 -11  -1  -8  158.62   13.71
 -11   1   8  198.04    5.14
 -11   1  -8  122.63   10.15
 -12  -1   8   -1.65    6.48
 -12   1  -8    9.97   10.15
 -12  -1  -8   -0.78   10.63
 -12   1   8    2.54    4.21
 -13  -1  -8   39.98   11.49
 -13  -1   8   89.63    6.10
 -13   1   8   78.08    4.89
 -13   1  -8   37.68   10.50
 -14  -1   8    2.80    6.29
 -14   1   8    0.65    4.84
 -14   1  -8    4.44   10.69
 -14  -1  -8    8.68   11.97
 -14  -1   8   -5.57   18.99
   0  -2   8  148.41   13.90
   0   2   8  187.64    9.80
   0  -2  -8  160.20    7.79
   0   2  -8  160.10   12.06
   1  -2  -8   56.01    5.94
  -1   2  -8   54.60    9.84
  -1  -2  -8   58.68    6.96
   1   2   8   55.40   12.97
  -1  -2   8   77.90   16.47
   1  -2   8   67.82   13.07
  -1   2   8   65.14    6.95
   1   2  -8   50.16   14.50
   2  -2   8   34.57   13.00
  -2   2   8   23.10    4.01
   2   2  -8   18.46   15.37
  -2  -2   8   14.33   18.85
   2   2   8   18.48   14.34
   2  -2  -8   15.87    4.79
  -2  -2  -8    9.03   11.85
  -2   2  -8   12.12    9.98
   3   2   8   27.51   16.09
   3  -2   8   27.72   14.12
  -3  -2  -8   43.85   15.14
   3   2  -8   33.31   11.34
  -3   2   8   49.73    4.93
  -3   2  -8   32.41    7.30
  -3  -2   8   13.15   28.66
   4   2   8   78.56   15.15
   4  -2   8   57.30   14.34
  -4  -2   8   52.74   19.97
  -4  -2  -8   85.62   15.58
  -4   2   8   84.28    4.66
   4   2  -8   80.74    7.59
  -4   2  -8   64.61    7.10
  -5   2  -8  116.62   10.05
  -5  -2  -8   96.13   15.96
  -5  -2   8   90.44   19.91
   5  -2   8  123.40   14.64
   5   2   8  157.08   17.13
  -5   2   8  132.91    4.67
   5   2  -8  123.26    6.39
  -6   2  -8  192.02   10.06
   6  -2   8  212.05   16.08
  -6  -2  -8  158.41   19.05
  -6   2   8  207.50    4.48
   6   2   8  219.19   13.64
  -6  -2   8  238.43   17.37
  -7   2  -8    4.22    9.86
   7   2   8    2.11   12.20
  -7   2   8    4.36    3.80
  -7  -2   8    7.18   12.44
  -7  -2  -8   -6.70   13.21
   8   2   8   64.71   13.93
  -8   2   8   54.99    3.87
  -8  -2   8   72.78   10.62
  -8   2  -8   37.19    9.90
  -8  -2  -8   50.34   15.96
  -9   2  -8    1.43    9.44
   9   2   8   24.23   18.18
  -9   2   8   10.15    3.75
  -9  -2   8   12.02    8.91
  -9  -2  -8    5.52   12.56
 -10   2  -8    4.40    9.29
 -10   2   8   10.15    3.94
 -10  -2  -8   28.78   14.98
 -10  -2   8   15.64    8.84
 -11   2   8   12.05    4.10
 -11  -2   8   -2.90    8.39
 -11   2  -8   -0.05   10.02
 -11  -2  -8   15.94   12.53
 -12   2  -8   33.63   10.06
 -12  -2  -8   52.56   16.15
 -12  -2   8   70.24    9.30
 -12   2   8   54.37    4.38
 -13  -2   8   -1.05   21.70
 -13   2   8   -2.48    4.45
 -13   2  -8   -4.26   10.23
 -13  -2   8    6.70    9.42
 -13  -2  -8   10.27   13.19
   1  -3   8   96.29   13.35
  -1   3   8  118.54    4.91
   1  -3  -8  109.06    5.05
  -1   3  -8  100.83    9.69
   1   3   8  139.92    9.65
   1   3  -8  111.00   12.52
  -1  -3   8  114.52   14.32
  -1  -3  -8  123.40    6.50
   2   3  -8    4.04   17.80
  -2   3  -8    8.18    6.51
  -2  -3   8    3.04   13.67
  -2   3   8    6.23    4.67
  -2  -3  -8    4.06    7.02
   2   3   8   -1.01   12.63
   2  -3   8    8.76   13.73
  -3  -3  -8  381.34   12.57
  -3  -3   8  366.08   18.91
  -3   3  -8  277.52   11.07
   3   3  -8  279.34   17.38
   3   3   8  185.36   15.58
  -3   3   8  301.80    5.67
   3  -3   8  271.51   15.79
  -4   3   8   32.94    4.08
  -4   3  -8   12.83    9.85
   4  -3   8   30.61   15.81
   4   3  -8   26.28   11.07
   4   3   8   30.38   21.69
  -4  -3  -8   22.22   13.18
  -4  -3   8   36.43   18.63
  -5   3   8   20.18    2.84
  -5  -3  -8    9.31   17.20
   5   3  -8   29.76    6.70
  -5  -3   8   23.84   24.21
  -5   3  -8   28.63    9.47
   5   3   8   17.82   17.52
   6   3   8   15.46   12.47
  -6   3  -8   11.80   10.31
  -6  -3   8   -0.03   31.95
  -6  -3  -8   -0.15   19.85
  -6   3   8    3.03    2.82
   7   3   8   41.06   15.61
  -7   3  -8   31.71    9.90
  -7  -3  -8   42.36   16.73
  -7   3   8   31.16    3.91
  -7  -3   8   13.90   28.78
  -8  -3  -8    8.15   16.63
  -8   3  -8   22.37    9.78
   8   3   8    5.72   13.21
  -8   3   8    6.98    3.67
  -8  -3   8    1.17   24.82
  -9  -3  -8  123.01   20.15
  -9   3   8  170.05    4.25
  -9  -3   8   92.18   25.19
   9   3   8  179.22   18.06
  -9   3  -8  118.98    7.94
 -10  -3  -8    0.00   19.85
 -10   3   8    2.34    3.89
 -10  -3   8   12.06   24.48
  10   3   8    0.92   16.86
 -10   3  -8   -2.24    9.96
 -11  -3  -8   11.16   19.44
 -11  -3   8    8.67   23.42
 -11   3  -8   16.58   10.11
 -11   3   8   17.27    4.06
 -11  -3   8   17.28   22.28
 -12  -3  -8    1.14   16.45
 -12  -3   8    4.27   25.57
 -12   3   8   -0.55    4.05
 -12   3  -8  -13.82   10.62
 -12  -3   8   -0.98   21.39
 -13  -3  -8    3.64   17.65
 -13  -3   8    8.36   26.91
 -13   3  -8   11.85   10.75
 -13   3   8    2.41    4.39
 -13  -3   8   -1.26   24.49
   0   4  -8  268.15   12.97
   0   4   8  299.17    7.41
   0  -4   8  220.67   16.58
  -1  -4  -8    8.35    4.55
   1   4  -8   19.12   11.73
   1   4   8   13.48    7.53
  -1   4   8    8.89    5.08
   1  -4   8   10.19   14.79
  -1   4  -8   15.54    9.49
  -1  -4   8    8.08   13.66
   2   4   8  882.40   15.97
  -2   4   8  771.14    7.31
  -2  -4   8  667.86   20.75
  -2   4  -8  646.34   12.58
   2   4  -8  754.28   19.82
  -2  -4  -8  799.35    8.90
  -3  -4   8    0.41   17.51
  -3  -4  -8    0.48    5.87
  -3   4  -8    4.71    6.42
   3   4  -8   -3.83   16.47
   3   4   8    8.88   16.52
  -3   4   8    3.20    4.05
  -4  -4   8  616.58   21.74
  -4   4  -8  508.92    9.81
  -4  -4  -8  797.86   12.03
   4   4   8  422.92   18.05
  -4   4   8  662.73    6.36
   4   4  -8  475.33   21.05
   5   4  -8    4.56    8.47
  -5  -4   8    3.15   18.89
  -5  -4  -8    1.70    8.27
   5   4   8    1.15   19.40
  -5   4   8   -4.92    3.87
  -5   4  -8    5.70   10.12
  -6   4   8  395.03    5.16
  -6  -4   8  386.92   26.28
  -6   4  -8  345.20    9.29
   6   4   8  432.23   19.72
  -6  -4  -8  473.68   14.42
  -7  -4   8    9.67   30.07
  -7   4  -8    7.85   10.50
  -7  -4  -8   13.61   13.98
  -7   4   8   10.20    3.73
   7   4   8    5.05   12.55
   8   4   8  352.32   17.99
  -8   4  -8  274.85   11.66
  -8   4   8  348.02    4.19
  -8  -4  -8  247.73   21.74
  -9   4  -8  -19.39   10.27
  -9   4   8    6.31    3.70
  -9  -4  -8    2.25   27.28
   9   4   8   20.10   17.05
 -10   4   8  137.70    4.35
  10   4   8  112.78   21.44
 -10   4  -8   96.94   10.93
 -10  -4  -8  114.40   32.23
 -11   4   8    0.33    3.99
 -11   4  -8   -7.25   10.53
 -11  -4  -8   -5.72   32.14
 -12   4  -8   36.64   10.60
 -12  -4  -8   48.13   30.88
 -12   4   8   46.08    4.24
  -1   5   8 1680.53   10.27
   1   5  -8 1437.47   17.72
  -1   5  -8 1375.31   15.62
   1   5   8 1890.90   14.21
   2   5  -8    2.49   13.16
   2   5   8   -6.85    9.43
  -2   5   8    5.33    3.23
  -2   5  -8   -2.69    9.80
  -3   5  -8  677.75   10.22
  -3   5   8  859.93    7.01
   3   5   8  736.91   21.10
  -3  -5  -8  770.38    8.04
   3   5  -8  638.42   23.74
  -4   5  -8   16.40    9.99
   4   5  -8   23.16   20.99
  -4   5   8   14.49    4.12
  -4  -5  -8   15.40    4.86
   4   5   8   18.79   18.60
  -5  -5  -8  627.21    9.51
  -5   5  -8  521.69   11.93
   5   5   8  403.95   24.34
   5   5  -8  583.68   19.19
  -5   5   8  562.93    5.95
   6   5   8    2.63   17.51
  -6  -5  -8    4.12    6.86
  -6   5  -8   13.98    9.98
  -6   5   8    3.09    3.92
  -7   5   8  392.27    4.45
  -7   5  -8  376.60   12.01
  -7  -5  -8  439.39   10.70
   7   5   8  401.01   19.50
  -8   5  -8    4.16   10.79
  -8   5   8    6.13    3.79
  -8  -5  -8   14.68    8.78
   8   5   8    5.60   16.36
   9   5   8  106.50   18.74
  -9   5  -8   96.27   11.25
  -9  -5  -8  135.91   11.20
  -9   5   8  129.45    4.50
 -10   5   8    2.22    3.98
 -10   5  -8    6.12   10.70
 -10  -5  -8   -1.41   12.59
 -11   5  -8    3.96    8.30
 -11  -5  -8   67.23   14.71
 -11   5   8   53.99    3.21
   0   6  -8  509.42   12.67
   0   6   8  614.91    8.30
  -1   6  -8    7.99    9.35
   1   6  -8   16.86   11.71
  -1   6   8    6.12    5.03
   1   6   8    6.02    6.60
   2   6   8  290.55   10.36
   2   6  -8  240.02   14.52
  -2   6   8  242.34    5.57
  -2   6  -8  242.89   10.72
  -3   6   8    0.98    4.09
   3   6   8    6.28   12.70
   3   6  -8    9.44   15.39
  -3   6  -8   -3.09   10.20
   4   6  -8  105.19   24.81
  -4   6   8  159.90    4.69
  -4   6  -8  123.03   10.86
   4   6   8   67.83   20.24
  -5   6  -8    5.50    9.87
  -5   6   8    5.59    4.06
   5   6   8    9.92   18.98
   5   6  -8    4.64   15.20
  -6   6  -8  151.16    8.29
   6   6   8  178.60   21.64
  -6   6   8  206.22    4.78
   7   6   8    2.17   17.51
  -7   6  -8   15.71   10.21
  -7   6   8    5.80    4.01
  -8   6   8   64.40    3.14
  -8   6  -8   62.47   11.04
   8   6   8   67.01   20.41
   9   6   8   -4.50   21.74
  -9   6   8    0.22    4.07
  -9   6  -8   -0.01   10.96
 -10   6  -8   31.95   11.41
 -10   6   8   43.63    4.42
  -1   7   8   34.96    5.36
   1   7  -8   11.89   12.61
  -1   7  -8   17.03   12.44
   1   7   8   32.01    8.63
  -2   7  -8   14.40    9.75
   2   7  -8    6.10   12.34
   2   7   8    5.24    8.76
  -2   7   8    9.16    4.64
   3   7   8   17.05   12.19
  -3   7  -8   17.15   10.22
   3   7  -8   21.72   15.28
  -3   7   8   16.22    4.49
   4   7   8    7.13   17.52
   4   7  -8    7.03   24.92
  -4   7  -8   -7.70   10.27
  -4   7   8    7.27    4.49
  -5   7  -8   26.12   11.07
  -5   7   8   49.13    4.54
   5   7   8   20.72   19.99
  -6   7  -8    8.44   10.77
   6   7   8    3.59   21.60
  -6   7   8    8.18    4.39
  -7   7  -8    7.15    7.88
   7   7   8   10.31   21.05
  -7   7   8   10.26    4.27
  -8   7   8    2.75    4.33
  -8   7  -8    2.23   11.11
   8   7   8    1.55   20.29
  -9   7   8    7.76    3.15
  -9   7  -8   27.60   11.28
   9   7   8    1.70   28.49
   0   8  -8   10.56   10.43
   0   8   8    4.47    6.13
  -1   8  -8    5.65   10.24
  -1   8   8    1.48    5.58
   1   8  -8   -0.67   12.72
   1   8   8    3.82    7.49
  -2   8  -8   -9.25   12.29
   2   8  -8    2.33   11.04
  -2   8   8    1.41    5.24
   2   8   8   -2.05    9.61
   3   8   8    0.88   12.41
  -3   8  -8    7.90   10.26
   3   8  -8    4.42   15.80
  -3   8   8    8.02    4.91
   4   8   8   -0.40   19.16
   4   8  -8    4.98   30.60
  -4   8  -8    6.56   10.41
  -4   8   8    1.35    4.81
  -5   8   8    5.01    4.66
  -5   8  -8  -11.04   11.00
   5   8   8   13.28   20.76
  -6   8  -8   -3.18   11.13
  -6   8   8   -3.43    4.72
   6   8   8   13.70   22.77
  -7   8  -8  -10.59   12.05
   7   8   8    2.50   22.69
  -7   8   8    3.94    4.55
  -1   9   8   17.08    6.46
  -1   9  -8    1.54   10.99
   1   9  -8   31.33   11.57
   1   9   8   18.38    8.67
  -2   9   8   -2.97    5.98
   2   9   8   11.56   13.41
  -2   9  -8    5.14   11.13
   2   9  -8   -5.21   15.20
   3   9  -8   12.09   18.38
   3   9   8    8.00   14.92
  -3   9  -8   28.93   11.01
  -3   9   8   16.18    5.58
   1  -1  -9  730.38   13.59
   1   1  -9  787.42   19.63
  -1  -1   9  512.63   19.14
   1  -1   9  852.02   17.26
  -1  -1  -9  820.57   19.81
  -1   1  -9  678.40   16.84
  -1   1   9  917.72   14.91
   1   1   9  578.25   17.94
  -2  -1   9   11.03   13.63
  -2  -1  -9   16.16   14.37
   2  -1   9   22.21   14.20
   2   1  -9    1.96   11.45
  -2   1   9   15.34    7.64
   2   1   9    0.14   15.68
   2  -1  -9    5.92    6.37
  -2   1  -9    5.47   11.04
  -3  -1  -9 1549.14   23.22
  -3  -1   9 1559.99   23.48
   3   1  -9 1705.03   19.86
   3  -1   9 2352.13   22.27
   3   1   9 1832.25   22.43
  -3   1  -9 1983.01   18.66
   3  -1  -9 1809.29   13.26
  -3   1   9 2404.77   14.36
   4  -1   9    9.14    9.19
   4   1  -9    8.06    6.03
  -4   1   9    5.17    5.28
  -4  -1  -9   16.88   12.63
  -4  -1   9    9.14   10.87
   4   1   9    2.26   14.14
  -4   1  -9    6.63    9.78
   4  -1  -9    6.44    2.99
   5  -1   9  172.17   13.71
   5   1  -9  125.80    5.71
   5   1   9  184.93   13.77
  -5   1   9  184.48    5.66
  -5  -1   9  188.07   10.07
  -5   1  -9  148.64   10.44
  -5  -1  -9  119.50   12.49
   6   1   9   83.59   13.08
  -6   1  -9   50.28    9.49
   6  -1   9   58.20   13.78
  -6   1   9   65.35    4.44
  -6  -1   9   80.18    9.07
  -6  -1  -9   50.07   11.41
   7  -1   9  122.56   14.78
  -7   1  -9   84.31    9.77
  -7  -1  -9   99.70   11.82
  -7   1   9  129.14    4.61
  -7  -1   9  146.82    8.33
   7   1   9  134.72   13.90
   8   1   9   69.11   14.44
  -8   1  -9   73.21    9.46
   8  -1   9   52.88   16.16
  -8  -1  -9   58.48   10.95
  -8   1   9   80.69    4.59
  -8  -1   9   82.50    7.70
  -9   1   9  405.55    5.87
  -9  -1  -9  326.57   12.00
  -9   1  -9  298.74   11.27
   9   1   9  362.11   16.84
  -9  -1   9  466.82    9.02
 -10  -1   9   14.14    6.84
 -10   1   9   12.31    4.20
 -10  -1  -9   15.42   10.56
 -10   1  -9    6.49    9.93
 -11   1  -9   48.21   10.18
 -11   1   9   69.25    4.65
 -11  -1   9   65.05    7.37
 -11  -1  -9   45.00   11.30
 -12   1   9   14.33    5.75
 -12  -1   9    7.86    7.25
 -12  -1  -9    7.44   10.86
 -12   1  -9   10.99    9.80
 -13   1   9   13.79    4.80
 -13  -1   9   17.56    7.61
 -13   1  -9    5.07   10.02
 -13  -1  -9   13.24   11.71
   0  -2   9 1934.58   22.79
   0  -2  -9 1737.62   16.27
   0   2   9 1982.36   18.13
   0   2  -9 1601.89   20.69
  -1  -2  -9  130.03   10.42
   1   2   9  122.48   13.62
   1   2  -9   78.90   15.07
   1  -2   9  148.75   13.40
  -1  -2   9  174.01   17.57
  -1   2  -9  113.69   10.69
  -1   2   9  151.16    8.07
   1  -2  -9  131.44    6.87
   2  -2   9 2496.93   23.19
   2   2  -9 2351.52   30.62
   2  -2  -9 2369.26   13.17
  -2  -2  -9 1790.51   24.39
  -2   2  -9 2270.00   18.82
  -2  -2   9 2269.43   32.18
   2   2   9 1667.08   21.92
  -2   2   9 2663.53   14.28
   3  -2  -9    4.83    4.26
   3  -2   9   -5.71   13.60
  -3   2  -9   -4.29    9.53
  -3   2   9    5.23    5.28
  -3  -2  -9   11.31   13.51
  -3  -2   9    1.39   24.08
   3   2   9   12.04   14.73
   3   2  -9    4.86   11.19
  -4   2  -9 1847.39   14.98
  -4  -2  -9 2408.39   27.79
   4   2  -9 2066.33   19.42
   4   2   9 1898.94   24.96
  -4   2   9 2164.76   11.01
  -4  -2   9 1508.02   24.84
   4  -2   9 2078.41   20.86
  -5  -2   9    3.75   17.78
  -5  -2  -9   25.02   14.59
  -5   2  -9    9.76    9.22
   5   2   9    4.94   14.68
   5  -2   9    4.21   14.01
   5   2  -9    9.15    6.18
  -5   2   9   12.79    4.35
   6   2   9  568.71   16.25
  -6  -2   9  450.48   16.74
  -6   2  -9  444.20    9.55
  -6  -2  -9  314.93   16.69
   6  -2   9  513.51   17.08
  -6   2   9  546.46    6.05
   7   2   9    2.48   12.80
  -7   2   9    4.22    3.76
  -7  -2   9   -2.25   13.69
   7  -2   9  -10.62   16.75
  -7   2  -9   -8.59    6.58
  -7  -2  -9    5.01   13.25
   8   2   9  435.31   15.48
  -8   2   9  486.94    5.56
  -8  -2   9  556.19   15.50
  -8   2  -9  386.83   11.42
  -8  -2  -9  381.56   15.32
   9   2   9   33.29   17.94
  -9   2   9   10.76    3.98
  -9  -2   9   17.76   11.31
  -9   2  -9   23.23    9.29
  -9  -2  -9   26.92   12.76
 -10   2  -9  288.81   10.83
  10   2   9  357.21   17.72
 -10  -2   9  462.41   13.35
 -10  -2  -9  301.54   14.54
 -10   2   9  377.92    5.55
 -11   2  -9   -3.50   10.12
 -11   2   9   10.76    4.22
 -11  -2   9    9.08    9.76
 -11  -2  -9    0.05   12.77
 -12   2  -9   48.48   10.57
 -12   2   9   80.01    4.65
 -12  -2   9   93.19   10.65
 -12  -2  -9   74.43   13.28
 -13   2  -9   -1.00   10.14
 -13   2   9    7.50    4.50
 -13  -2   9    0.38   10.79
 -13  -2  -9    4.25   13.34
 -13  -2   9   -8.94   23.04
  -1  -3   9 2399.10   24.35
   1   3   9 2589.43   20.32
   1  -3  -9 2125.66   12.51
  -1   3  -9 2052.73   18.00
   1  -3   9 2255.23   22.21
  -1  -3  -9 2412.74   15.69
   1   3  -9 2070.07   24.15
  -1   3   9 2608.58   14.21
   2   3  -9    8.98   14.08
   2   3   9   10.21   13.22
  -2   3   9   15.27    5.14
  -2  -3  -9   18.97    7.77
  -2   3  -9   15.73    9.23
   2  -3   9   15.35   14.45
  -2  -3   9    5.79   13.71
   3  -3   9 1328.18   19.62
  -3  -3  -9 1384.55   19.20
  -3   3   9 1412.64    8.54
  -3   3  -9 1217.74   14.98
  -3  -3   9 1691.05   25.10
   3   3  -9 1318.37   25.39
   3   3   9 1009.65   19.78
   4   3  -9   20.51   11.19
  -4  -3   9   27.98   21.19
  -4   3  -9   15.85    9.25
   4   3   9   13.80   15.81
   4  -3   9   13.09   10.11
  -4   3   9   22.85    4.31
  -4  -3  -9    6.92   13.60
   5   3  -9 1135.09   16.50
  -5   3   9 1287.44    8.10
  -5   3  -9 1134.42   14.07
   5   3   9 1174.71   21.74
  -5  -3   9 1451.72   38.76
  -5  -3  -9 1112.32   22.71
   5  -3   9 1169.36   20.51
  -6  -3  -9    4.63   15.67
  -6  -3   9    8.10   37.00
   6   3   9   23.24   16.63
  -6   3   9    6.11    4.03
  -6   3  -9   11.12    7.20
   7   3   9  883.83   17.36
  -7   3  -9  694.03   12.62
  -7  -3  -9  895.01   21.94
  -7   3   9  790.28    6.41
  -7  -3   9  459.00   30.38
   8   3   9    5.29   13.04
  -8   3  -9   -2.61    9.91
  -8  -3  -9    6.46   14.53
  -8   3   9    9.56    3.67
  -8  -3   9    8.73   20.32
  -9  -3  -9  219.46   16.98
  -9   3  -9  233.27    8.37
  -9  -3   9  177.15   24.42
  -9   3   9  313.06    4.98
   9   3   9  296.85   18.64
 -10  -3   9    5.97   23.42
  10   3   9   12.91   15.44
 -10   3  -9   -1.68    9.88
 -10  -3  -9    9.84   15.27
 -10   3   9   10.45    4.03
 -11  -3   9   90.54   25.90
 -11   3  -9   96.80   10.33
 -11  -3  -9   72.34   17.15
 -11   3   9  157.06    4.76
 -12   3  -9   15.53   10.32
 -12  -3  -9    7.89   19.82
 -12  -3   9   -3.15   26.31
 -12  -3   9   -0.55   26.09
 -12   3   9    5.61    4.30
 -13  -3   9   83.19   23.74
 -13  -3  -9   38.02   21.25
 -13  -3   9   70.12   28.26
 -13   3  -9   52.73   10.61
 -13   3   9   97.94    4.97
   0   4  -9  800.44   13.74
   0  -4  -9  812.07    7.76
   0  -4   9  711.05   18.20
   0   4   9  935.93   10.32
  -1  -4  -9   -0.24    4.90
  -1   4   9    0.39    5.29
   1  -4   9    2.01   14.94
  -1   4  -9    1.42    9.12
   1   4   9   15.09    8.30
   1   4  -9    9.52   10.38
  -1  -4   9    9.32   13.64
  -2  -4   9  598.76   20.03
   2   4   9  640.79   15.37
  -2   4  -9  558.02   11.75
  -2   4   9  647.10    7.30
  -2  -4  -9  678.18    8.89
   2   4  -9  535.57   17.21
   2  -4   9  536.01   18.34
  -3  -4   9   -3.91   14.05
   3   4  -9   11.52   18.71
  -3   4  -9   -9.09    6.47
   3  -4   9   11.48   16.12
   3   4   9    5.93   15.69
  -3   4   9   -4.07    4.42
  -3  -4  -9   -0.52    6.46
  -4  -4   9  386.09   20.26
  -4   4   9  382.31    5.80
  -4   4  -9  338.16   10.98
  -4  -4  -9  423.17   10.18
   4   4  -9  277.69   18.50
   4   4   9  265.94   16.30
   5   4   9   11.41   16.99
  -5  -4   9   38.14   19.36
  -5   4   9   29.89    4.13
  -5   4  -9   17.07    9.97
  -5  -4  -9   30.95    9.75
   5   4  -9   29.42    9.78
  -6  -4  -9  475.00   16.14
   6   4   9  497.12   20.74
  -6   4   9  493.73    5.65
  -6  -4   9  525.65   24.89
  -6   4  -9  422.47   11.64
  -7   4  -9   11.54   10.07
  -7  -4   9    7.33   21.55
   7   4   9    9.31   12.68
  -7   4   9    5.27    3.80
  -7  -4  -9   12.03   18.75
  -8   4  -9  196.96   10.59
  -8  -4  -9  158.28   20.34
  -8  -4   9  243.79   29.57
  -8   4   9  258.85    4.84
   8   4   9  248.31   14.94
   9   4   9   26.41   17.10
  -9   4  -9    6.18   10.06
  -9  -4  -9   17.73   24.62
  -9   4   9   18.25    3.84
 -10   4   9   79.48    4.25
 -10   4  -9   63.02   10.36
 -10  -4  -9   41.62   27.15
  10   4   9   44.47   20.32
 -11   4  -9   14.51   10.19
 -11   4   9   14.73    4.06
 -11  -4  -9    6.34   25.19
 -12   4  -9   37.70   10.97
 -12   4   9   62.98    4.50
 -12  -4  -9   34.41   25.75
  -1   5   9   26.79    5.35
  -1   5  -9   14.16    9.70
   1   5  -9   30.74   10.31
   1   5   9   43.26    7.87
   2   5   9   -0.97   10.20
  -2   5   9    1.50    4.67
   2   5  -9   11.85   13.37
  -2   5  -9    7.77    9.15
   3   5   9   15.92   14.47
  -3   5  -9   27.34    9.72
  -3  -5  -9   16.59    4.94
  -3   5   9   19.98    4.53
   3   5  -9    8.71   17.54
  -4   5  -9    2.15    9.67
  -4  -5  -9    3.90    6.34
   4   5  -9   -6.16   17.35
  -4   5   9    7.83    4.23
   4   5   9   11.23   13.86
  -5  -5  -9   25.71    5.62
  -5   5   9   30.03    4.07
   5   5  -9   22.16   11.43
  -5   5  -9   31.06    9.49
   5   5   9   16.22   16.18
  -6  -5  -9    4.39    6.44
  -6   5   9    8.08    3.97
   6   5   9   13.40   19.83
  -6   5  -9   -3.95   10.28
  -7   5  -9   25.54   10.03
  -7  -5  -9   31.25    9.04
  -7   5   9   20.78    2.94
   7   5   9   17.52   17.08
   8   5   9   -3.61   16.13
  -8   5  -9   20.98   10.15
  -8  -5  -9    2.05    8.33
  -8   5   9    2.74    3.99
   9   5   9   -0.54   17.89
  -9   5   9    0.51    4.10
  -9   5  -9   -9.78   10.66
  -9  -5  -9    9.04   11.47
 -10   5   9    4.53    4.21
 -10  -5  -9    1.66   13.09
  10   5   9   -1.40   19.92
 -10   5  -9    3.46   10.54
 -11   5   9    6.19    4.36
 -11  -5  -9   10.85   15.16
 -11   5  -9   10.09   10.93
   0   6  -9  174.84   10.59
   0   6   9  229.51    7.16
  -1   6   9    6.96    5.42
  -1   6  -9    8.79    9.04
   1   6  -9    4.07   11.61
   1   6   9    1.69    6.94
  -2   6  -9  119.33    9.97
   2   6   9  120.02   10.57
  -2   6   9  116.61    5.51
   2   6  -9  109.20   11.96
  -3   6  -9   -0.92    9.81
  -3   6   9    4.62    4.48
   3   6   9   -6.13   12.85
   3   6  -9   10.98   16.10
   4   6  -9   58.71   22.11
   4   6   9   32.51   15.02
  -4   6  -9   52.01    7.29
  -4   6   9   63.73    4.49
  -5   6   9    0.30    4.29
   5   6   9  -11.34   15.52
   5   6  -9   -0.17   14.51
  -5   6  -9   -9.59    9.86
   6   6   9   46.93   20.77
  -6   6   9   51.42    4.48
  -6   6  -9   54.14   10.37
  -7   6  -9   20.76   10.56
   7   6   9   17.35   18.30
  -7   6   9   20.99    4.26
  -7  -6  -9   16.77    5.11
  -8   6  -9   15.15   10.48
  -8  -6  -9   42.22    6.80
   8   6   9   36.91   20.11
  -8   6   9   42.37    4.53
  -9   6  -9   15.33   10.99
  -9  -6  -9    3.51    7.76
  -9   6   9    4.95    4.33
   9   6   9    2.45   21.31
 -10   6  -9   18.93   10.82
 -10  -6  -9   10.83    8.19
 -10   6   9   10.23    4.51
  10   6   9   13.48   22.68
  -1   7   9  228.21    6.75
  -1   7  -9  200.02   10.83
   1   7  -9  214.02   13.67
   1   7   9  262.85    8.95
  -2   7  -9   13.32    9.66
  -2   7   9   -3.70    5.15
   2   7   9    2.44    9.57
   2   7  -9    5.74   13.24
  -3   7  -9   80.09   10.53
   3   7   9   58.91   13.30
  -3   7   9   98.14    5.05
   3   7  -9   72.78   17.21
  -4   7  -9   -4.41   10.02
   4   7  -9   -2.54   23.69
   4   7   9   11.59   19.85
  -4   7   9   -2.23    4.47
  -5   7   9  153.48    5.00
  -5   7  -9  119.51   10.93
   5   7   9   83.77   20.10
   5   7  -9  120.16   21.65
  -6   7  -9    2.21   10.62
  -6   7   9    0.60    4.30
   6   7   9    7.13   21.65
  -7   7  -9   83.55   11.22
   7   7   9   74.79   23.01
  -7   7   9  110.50    4.77
  -8   7  -9   24.62   11.16
  -8   7   9    3.51    4.55
   8   7   9    8.81   20.68
  -9   7  -9   28.49   11.24
   0   8   9   92.91    7.30
   0   8  -9   80.02   13.28
  -1   8   9    8.50    5.89
   1   8   9    1.59    8.02
  -1   8  -9    3.89   10.41
   1   8  -9    8.24   12.70
  -2   8   9   93.82    5.93
   2   8   9   80.79   10.73
   2   8  -9   77.33   14.40
  -2   8  -9   53.53   10.76
   3   8   9    1.16   13.34
  -3   8  -9   -2.13   10.27
  -3   8   9   -1.31    5.20
   3   8  -9   19.42   19.78
   4   8  -9   58.75   25.76
  -4   8  -9   40.36   10.91
  -4   8   9   95.05    5.44
   4   8   9   44.89   21.65
  -5   8  -9   12.96   10.49
   5   8   9    7.20   20.04
  -5   8   9   -1.13    4.94
   6   8   9   43.60   27.89
  -6   8  -9   57.67   11.78
  -6   8   9   68.49    5.17
  -1   9   9   17.91    8.41
  -1   9  -9   21.97   11.03
   1   9  -9   18.74   14.14
   1   9   9   19.48    9.17
   2   9  -9    3.67   12.40
  -2   9  -9   14.44   11.16
   2   9   9    3.70   13.95
   0   0 -10  637.45   17.98
   0   0  10  453.07   13.04
  -1   0 -10    7.82   14.21
   1   0  10    2.78   16.76
   1   0 -10    0.02   11.27
  -1   0  10   -8.96    9.66
   2   0 -10 2335.57   21.81
   2   0  10 2884.06   29.06
  -2   0  10 2999.00   25.08
  -2   0 -10 1980.84   22.71
  -3   0  10    7.70    9.15
   3   0  10    5.59   16.21
   3   0 -10   -4.14    6.75
  -3   0 -10   15.70   12.31
   4   0  10 2125.78   19.72
  -4   0  10 2378.08   16.23
   4   0 -10 1621.59   13.00
  -4   0 -10 1861.03   19.87
   5   0  10   37.76   13.08
   5   0 -10   22.16    4.65
  -5   0 -10   26.80   10.04
  -5   0  10   29.84    6.81
  -6   0  10  902.58    9.75
  -6   0 -10  698.69   13.42
   6   0  10  839.98   16.43
  -7   0  10  170.85    7.27
  -7   0 -10  127.52    9.95
   7   0  10  169.45   13.89
  -8   0  10 1137.38    9.53
   8   0  10  998.63   18.82
  -8   0 -10  799.68   13.94
  -9   0 -10   25.96    9.94
   9   0  10   48.69   16.47
  -9   0  10   46.30    5.30
 -10   0  10  625.58    7.79
 -10   0 -10  486.53   12.23
 -11   0  10    4.41    4.95
 -11   0 -10   -4.29    9.77
 -12   0  10  140.59    6.20
 -12   0 -10   84.17   10.80
 -13   0 -10    0.55   10.71
 -13   0  10    2.40    6.88
  -1   1  10 1840.57   18.88
   1   1 -10 1723.07   23.91
  -1  -1 -10 1734.22   23.58
   1  -1 -10 1354.18   15.71
  -1  -1  10 1173.33   21.23
   1  -1  10 1818.69   25.40
   1   1  10 1306.77   19.91
  -1   1 -10 1369.71   20.59
  -2  -1 -10   11.51   13.88
   2  -1  10    2.43   15.22
  -2   1  10    4.20    8.69
   2   1 -10   -9.30   10.49
   2  -1 -10    0.36    7.02
   2   1  10   -7.27   15.80
  -2   1 -10   -0.72   11.49
  -2  -1  10   -2.13   12.66
  -3  -1  10 1446.17   21.41
   3   1 -10 1586.00   19.11
  -3  -1 -10 1395.79   20.04
   3  -1  10 2361.44   23.07
   3  -1 -10 1864.04   14.17
   3   1  10 1683.22   24.64
  -3   1 -10 1944.55   19.20
  -3   1  10 2508.15   15.39
   4  -1 -10   17.32    4.74
   4  -1  10   28.75    9.89
  -4  -1  10   16.23   14.59
   4   1  10   19.60   14.75
  -4   1 -10   23.71    9.74
   4   1 -10   16.45    7.62
  -4   1  10   25.74    5.93
  -4  -1 -10   22.49   13.29
   5  -1  10 1345.12   18.29
   5   1 -10 1112.26   10.60
  -5   1  10 1334.84    9.72
   5   1  10 1371.34   19.42
  -5  -1  10 1417.01   18.30
  -5   1 -10 1112.20   14.29
  -5  -1 -10  998.06   17.32
   6  -1  10   32.35   13.80
  -6   1  10   36.35    4.75
  -6   1 -10   33.97    6.68
  -6  -1  10   37.55    8.23
   6   1  10   34.58   16.40
  -6  -1 -10   37.85   11.49
   7   1  10  711.66   16.71
  -7   1 -10  571.11   12.21
  -7   1  10  732.52    7.38
  -7  -1  10  844.46   12.58
  -7  -1 -10  595.02   14.75
   7  -1  10  639.66   13.04
   8  -1  10    3.25   15.51
   8   1  10   16.20   13.68
  -8   1 -10    1.79    9.14
  -8   1  10    4.18    4.58
  -8  -1 -10   10.59   10.66
  -8  -1  10   -0.90    8.40
  -9   1 -10  345.28   11.30
  -9  -1 -10  410.48   13.38
  -9   1  10  501.40    6.35
  -9  -1  10  564.88   10.29
   9   1  10  422.49   20.30
 -10   1 -10   14.82    9.14
  10   1  10   -1.82   17.22
 -10  -1 -10   10.17   10.77
 -10  -1  10    1.44    6.33
 -10   1  10    3.73    4.43
 -11  -1  10  201.97    8.81
 -11   1 -10  127.75   10.73
 -11  -1 -10  128.82   14.17
 -11   1  10  194.14    5.52
 -12   1 -10    8.10    9.97
 -12  -1  10   -1.71    6.30
 -12  -1 -10   -2.45   13.47
 -12   1  10   -0.26    4.82
 -13  -1  10   58.90    7.10
 -13   1 -10   21.95   10.57
 -13  -1 -10   41.75   12.25
 -13   1  10   51.06    5.35
   0   2  10 1136.21   15.65
   0  -2  10 1202.35   21.20
   0   2 -10  801.68   16.81
   0  -2 -10  936.81   14.05
   1   2 -10   23.83   13.55
   1   2  10   24.39   14.45
   1  -2  10   45.60   14.47
  -1  -2  10   30.54   17.90
  -1   2  10   32.97    6.10
  -1   2 -10   26.91   10.83
   1  -2 -10   27.99    6.81
  -1  -2 -10   25.79   10.73
   2   2  10  252.17   11.12
   2  -2  10  366.50   15.71
   2   2 -10  361.16   16.13
  -2  -2  10  270.88   21.31
  -2   2 -10  310.28    9.17
   2  -2 -10  333.12    7.23
  -2  -2 -10  264.89   14.84
  -2   2  10  402.57    8.36
  -3   2  10    6.03    5.54
   3  -2  10    0.73   13.90
   3  -2 -10    2.24    4.60
  -3  -2 -10    1.31   12.94
  -3   2 -10    8.24    9.39
  -3  -2  10   -1.38   16.78
   3   2 -10    2.54   10.73
   3   2  10  -10.60   14.02
  -4   2  10  154.84    5.75
   4   2  10  111.09   16.15
   4   2 -10  100.71    8.89
  -4   2 -10  131.31    9.94
   4  -2  10  137.75   10.53
  -4  -2 -10  143.46   14.90
  -4  -2  10   96.15   14.57
  -5  -2 -10    5.08   13.68
   5   2 -10    7.78    5.50
   5   2  10   18.58   14.66
  -5   2 -10   15.37    9.32
  -5   2  10    3.69    4.54
  -5  -2  10   -4.14   16.35
   5  -2  10    3.33   14.01
  -6  -2 -10  256.82   16.18
  -6   2 -10  399.27   11.34
   6   2  10  505.73   16.48
  -6   2  10  475.96    6.15
  -6  -2  10  345.87   18.96
   6  -2  10  443.25   16.42
  -7  -2 -10   46.43   13.46
   7  -2  10   87.83   16.31
  -7  -2  10   73.40   15.65
  -7   2 -10   59.25    9.65
   7   2  10   88.42   13.49
  -7   2  10   87.70    3.42
  -8   2  10   41.52    4.41
  -8   2 -10   44.57    9.68
   8   2  10   43.70   13.79
  -8  -2  10   49.22   13.47
  -8  -2 -10   29.59   12.39
   9   2  10   22.86   14.27
  -9   2 -10    9.30    9.30
  -9  -2  10   12.65   10.26
  -9   2  10   12.11    4.31
  -9  -2 -10   20.55   12.72
 -10   2  10   10.78    4.39
  10   2  10   10.84   15.67
 -10   2 -10   11.80    9.28
 -10  -2  10   17.58   11.97
 -10  -2 -10   12.73   12.74
 -11   2 -10    8.33    9.54
 -11   2  10    2.14    4.37
 -11  -2  10   -2.66   10.95
 -11  -2 -10   17.46   13.09
 -12   2  10   24.77    4.71
 -12   2 -10    0.81   10.36
 -12  -2  10   26.37   11.98
 -12  -2 -10   14.84   13.39
 -13   2  10    0.93    4.85
 -13   2 -10   -1.07   10.20
 -13  -2  10   -1.29   12.61
 -13  -2 -10    2.46   13.82
  -1  -3  10  129.24   17.84
   1   3  10   90.39   11.74
   1  -3  10  125.26   14.15
  -1   3 -10   95.27    9.82
   1   3 -10   84.85   15.29
  -1  -3 -10  111.90    7.55
  -1   3  10  117.42    7.32
   1  -3 -10   97.40    5.81
  -2   3  10    7.31    5.66
   2  -3  10   17.79   13.51
   2   3  10   18.31   14.07
   2   3 -10   -0.68   17.02
  -2  -3 -10   12.50    8.87
  -2  -3  10   20.47   14.57
  -2   3 -10   12.08    9.43
   2  -3 -10    7.39    3.23
   3   3 -10  233.15   15.27
  -3   3  10  286.25    6.19
  -3  -3  10  326.74   22.39
  -3   3 -10  223.66   10.39
   3   3  10  215.72   14.54
   3  -3  10  275.57   14.69
  -3  -3 -10  184.02   12.82
  -4  -3  10   78.45   25.30
   4   3  10   40.50   15.27
  -4   3  10   63.55    4.99
   4   3 -10   35.94    9.84
  -4  -3 -10   40.62   14.15
  -4   3 -10   50.60    9.80
   4  -3  10   57.21   15.07
  -5   3 -10  129.55   10.43
   5   3  10  145.46   16.46
  -5  -3  10  135.49   29.89
  -5  -3 -10  144.28   15.20
  -5   3  10  166.22    5.10
   5   3 -10  139.71    9.70
   5  -3  10  163.71   15.87
  -6  -3  10   45.11   27.84
   6   3  10   82.72   14.61
  -6  -3 -10   58.56   15.16
   6   3 -10   49.75    6.29
  -6   3 -10   41.01    9.78
  -6   3  10   64.30    4.60
   6  -3  10   58.93   16.78
  -7   3  10   36.50    4.25
   7   3  10   34.98   13.25
  -7   3 -10   21.13    9.50
  -7  -3 -10   31.26   14.90
  -7  -3  10   17.21   22.34
  -8   3  10    2.35    3.91
  -8  -3 -10    6.06   14.06
  -8   3 -10    9.45    6.88
   8   3  10    9.00   14.12
  -8  -3  10    9.22   21.84
   9   3  10   83.45   14.67
  -9  -3 -10   51.82   14.64
  -9   3  10   97.58    4.48
  -9   3 -10   71.40   10.04
  -9  -3  10   52.34   19.06
 -10  -3  10    0.34   22.25
  10   3  10    3.13   15.24
 -10  -3 -10   21.56   17.70
 -10   3 -10    3.90    6.63
 -10   3  10    3.63    4.29
 -11  -3  10   13.20   20.04
 -11  -3 -10   10.08   18.49
 -11   3 -10   17.61    9.90
 -11   3  10   16.99    4.35
 -12  -3  10    4.52   24.40
 -12   3  10    6.28    4.62
 -12  -3 -10   -6.37   16.18
 -12   3 -10    4.96   10.21
   0  -4 -10  557.54    7.14
   0   4 -10  552.57   12.48
   0   4  10  640.07    9.78
   0  -4  10  510.45   17.42
  -1  -4  10   -4.64   13.98
  -1   4 -10    6.78    9.52
   1   4  10   -1.10    9.02
   1  -4  10   -9.39   14.96
   1   4 -10   -3.32   12.78
  -1  -4 -10   -2.53    5.13
  -1   4  10    9.02    5.67
  -2  -4  10  771.03   17.99
  -2   4  10  785.03    7.09
  -2  -4 -10  757.47   10.32
   2   4  10  708.32   16.11
  -2   4 -10  648.10   12.41
   2   4 -10  518.63   17.35
   2  -4  10  706.32   18.15
   3   4  10   -1.76   14.41
  -3  -4  10   14.76   16.81
   3   4 -10    5.63   16.72
  -3   4 -10   -3.62    9.05
  -3   4  10    2.59    4.76
   3  -4  10    7.46   15.13
  -3  -4 -10    4.97    7.34
  -4  -4  10  645.95   21.68
  -4   4 -10  541.04   11.74
  -4  -4 -10  718.93   13.06
  -4   4  10  679.00    6.85
   4   4 -10  487.04   17.06
   4   4  10  474.55   16.62
   4  -4  10  615.98   15.08
  -5   4 -10   14.55    9.47
  -5  -4  10    7.20   17.15
  -5  -4 -10   16.17   10.98
   5   4 -10   11.24    9.16
   5   4  10    7.66   16.62
  -5   4  10    9.10    4.36
   6   4 -10  292.86    9.36
  -6   4  10  334.33    5.49
  -6   4 -10  286.40   10.52
  -6  -4  10  353.30   24.63
   6   4  10  300.87   17.25
  -6  -4 -10  277.13   18.46
  -7   4 -10    1.47    9.72
  -7  -4  10   12.78   21.47
   7   4  10   18.05   17.35
  -7   4  10    1.57    4.26
  -7  -4 -10   12.59   19.49
   8   4  10  284.53   17.99
  -8   4 -10  221.09   10.65
  -8  -4  10  306.74   29.04
  -8   4  10  317.35    5.14
  -8  -4 -10  190.79   19.47
  -9  -4  10    8.46   28.62
  -9   4 -10   -5.49   10.17
  -9   4  10   -0.96    4.20
  -9  -4 -10   14.31   22.09
   9   4  10    1.02   14.28
 -10  -4  10   70.11   40.15
  10   4  10   83.99   19.57
 -10   4 -10   83.85   10.41
 -10  -4  10   85.01   40.64
 -10   4  10   97.27    4.67
 -10  -4 -10   77.06   19.41
 -11   4 -10    5.19   10.04
 -11  -4 -10  -11.70   18.46
 -11   4  10    1.60    4.28
  11   4  10   -4.35   19.00
 -12   4 -10   21.69    7.20
 -12  -4 -10   26.04   23.26
 -12   4  10   31.55    4.86
  -1   5  10  757.26    8.58
  -1   5 -10  571.77   12.45
   1   5  10  764.81   13.72
   1   5 -10  610.26   14.51
  -1  -5  10  628.74   23.24
  -2  -5  10    9.66   20.09
   2   5  10   -5.63   10.88
  -2   5 -10    8.72    9.37
  -2  -5 -10    5.57    4.61
   2   5 -10    9.53   11.99
  -2   5  10   -2.48    4.94
   3   5 -10  226.86   17.57
   3   5  10  256.41   15.65
  -3   5 -10  334.35   11.02
  -3   5  10  384.77    6.16
  -3  -5 -10  417.75    7.20
  -3  -5  10  351.09   21.88
  -4  -5  10   12.71   20.87
  -4   5 -10   22.59    9.25
   4   5 -10    1.78   16.87
   4   5  10   14.93   13.08
  -4   5  10   10.80    4.49
  -4  -5 -10   12.01    6.70
   5   5 -10  269.15   15.34
  -5   5 -10  272.10   10.33
  -5  -5 -10  366.87    9.54
   5   5  10  210.56   16.60
  -5   5  10  330.24    4.53
  -5  -5  10  307.47   27.19
  -6  -5 -10   33.34    8.96
  -6   5  10   34.85    4.42
   6   5  10   31.01   16.22
  -6   5 -10   22.34    9.74
   6   5 -10   23.47    7.83
  -7   5 -10  274.16   10.80
  -7   5  10  310.22    5.40
   7   5  10  285.66   17.13
  -7  -5 -10  325.68   10.51
  -8   5 -10   18.31    7.30
  -8   5  10   15.26    3.03
  -8  -5 -10   20.70   12.01
   8   5  10   16.68   17.82
  -9  -5 -10  107.21   14.49
  -9   5  10  109.52    4.87
   9   5  10   94.14   18.41
  -9   5 -10   92.79   10.94
  10   5  10   15.81   19.63
 -10  -5 -10    3.60   15.48
 -10   5  10    0.37    4.32
 -10   5 -10    0.04   10.40
 -11   5 -10   43.06    7.73
 -11  -5 -10   53.34   18.23
 -11   5  10   73.29    4.75
   0   6 -10  480.06   12.87
   0   6  10  620.80    9.30
  -1   6  10    3.18    5.78
  -1   6 -10   19.35   11.51
   1   6 -10   11.03   12.36
   1   6  10   20.44    7.99
  -2   6  10  226.12    4.76
  -2   6 -10  200.65   10.52
   2   6  10  245.03   11.84
   2   6 -10  200.76   15.58
   3   6  10    5.06   13.42
  -3   6 -10   17.35    9.45
  -3   6  10   -3.49    4.54
   3   6 -10    8.54   16.77
  -4   6 -10  158.97   10.31
  -4   6  10  189.06    5.23
   4   6 -10  158.65   22.23
   4   6  10  117.19   14.73
   5   6 -10    4.66   13.20
  -5   6 -10    9.76    9.65
  -5   6  10    8.82    4.41
   5   6  10    6.25   17.90
  -6   6  10  236.30    5.20
  -6   6 -10  150.65    8.07
  -6  -6 -10  196.07    6.42
   6   6  10  133.36   21.98
  -7   6 -10    3.51    9.79
  -7   6  10    1.38    4.35
   7   6  10   -0.57   15.94
  -7  -6 -10    0.68    6.70
  -8  -6 -10   65.80    7.44
  -8   6 -10   43.43   10.23
  -8   6  10   67.37    4.52
   8   6  10   54.56   18.53
  -9   6 -10   16.33   10.35
   9   6  10   16.00   21.44
  -9   6  10    3.68    4.45
  -9  -6 -10    0.51    7.55
 -10   6 -10    1.11   10.82
 -10   6  10   41.55    4.75
 -10  -6 -10   38.04    9.66
  10   6  10   25.54   24.86
  -1   7  10   70.59    6.49
  -1   7 -10   66.29   10.00
   1   7 -10   53.10   10.54
   1   7  10   71.55   10.35
  -2   7  10    5.68    5.44
  -2   7 -10   -0.41    9.63
   2   7  10    6.65    9.89
   2   7 -10   11.07   11.56
   3   7  10   53.83   16.88
  -3   7 -10   53.47   10.20
  -3   7  10   74.30    5.39
   3   7 -10   35.90   17.99
   4   7  10   14.78   15.03
   4   7 -10    4.47   22.29
  -4   7 -10   21.88   10.06
  -4   7  10   -2.03    4.80
  -5   7 -10   25.78   10.21
   5   7  10   25.49   15.20
   5   7 -10   24.15   17.73
  -5   7  10   30.59    4.75
  -6   7  10    3.13    4.55
  -6   7 -10   -1.25    7.31
   6   7  10    7.34   17.98
  -7   7  10   16.29    4.81
  -7   7 -10    8.91   10.69
   7   7  10    6.20   20.36
  -8   7 -10   -5.89   10.59
  -8   7  10   -0.53    4.68
   8   7  10   18.25   18.58
   0   8 -10    1.13   10.59
   0   8  10   12.59    7.16
  -1   8  10   -0.21    6.45
  -1   8 -10   14.09   10.35
   1   8  10   -0.20    8.60
   1   8 -10    3.62   10.61
  -2   8  10   -3.46    5.85
  -2   8 -10   -1.51   10.21
   2   8  10    6.15   10.83
   2   8 -10    7.94   14.87
   3   8  10   12.97   17.31
  -3   8  10    2.70    5.57
  -3   8 -10    6.15   10.03
   3   8 -10    4.55   18.33
  -4   8 -10    2.39   10.49
   4   8 -10    3.70   22.68
  -4   8  10    7.98    5.34
   4   8  10    0.62   19.85
  -5   8 -10   12.59   10.32
  -5   8  10   -2.70    5.34
   5   8  10    5.49   19.50
   6   8  10   11.89   24.08
  -6   8  10    0.62    5.04
  -6   8 -10    7.04   10.86
  -1   1  11  111.75   12.53
   1   1 -11  115.32   13.20
  -1  -1 -11  109.60   13.07
   1  -1 -11   79.25    9.79
  -1  -1  11   91.39   15.06
   1   1  11   87.46   13.59
   1  -1  11   79.09   18.77
  -1   1 -11   71.61    9.94
  -2  -1 -11  133.20   13.81
   2  -1  11  138.86   16.58
  -2   1  11  145.89    7.68
   2  -1 -11  108.55    8.26
   2   1 -11   98.56   10.76
   2   1  11   91.78   14.30
  -2   1 -11  104.95   11.77
  -2  -1  11   95.87   12.80
  -3  -1  11  633.69   15.94
   3   1 -11  595.19   12.89
  -3  -1 -11  658.05   17.79
   3  -1  11 1026.27   15.61
   3  -1 -11  788.34   10.52
  -3   1  11 1059.41   10.61
  -3   1 -11  806.86   12.64
   3   1  11  682.81   20.13
  -4  -1  11   83.05   13.02
   4  -1  11  123.78   13.87
   4   1  11   96.76   16.06
   4  -1 -11   95.34    5.39
  -4   1 -11  114.92   10.16
   4   1 -11   92.97    7.60
  -4  -1 -11   63.04   12.54
  -4   1  11  128.06    6.73
  -5  -1  11  238.86   12.18
   5   1  11  284.05   15.09
   5  -1  11  274.11   14.80
  -5   1 -11  239.80   10.68
  -5  -1 -11  172.08   12.98
   5   1 -11  220.00    6.86
  -5   1  11  276.99    6.56
  -6  -1  11   12.37    9.23
  -6   1 -11   12.57    6.81
   6  -1  11    7.00   14.63
  -6  -1 -11    9.36   11.54
   6   1  11   10.68   13.37
  -6   1  11   16.48    5.02
  -7   1  11  131.61    5.55
   7  -1  11   99.32   15.18
  -7   1 -11  108.88   10.09
  -7  -1  11  142.49    8.98
   7   1  11  137.28   14.69
  -7  -1 -11  101.62   12.11
   8   1  11   31.20   14.09
  -8   1  11   46.20    5.02
  -8   1 -11   40.01    9.51
  -8  -1  11   50.87    7.75
  -8  -1 -11   39.11   13.73
   8  -1  11   38.31   15.01
   9   1  11  263.91   19.35
   9  -1  11  287.35   17.52
  -9   1  11  299.82    6.23
  -9  -1 -11  189.56   12.16
  -9  -1  11  309.84    8.95
  -9   1 -11  180.64   10.24
 -10   1 -11   12.10    9.66
 -10   1  11   26.70    5.08
  10   1  11   19.70   16.55
 -10  -1 -11   16.57   11.45
 -10  -1  11   17.66    8.66
 -11   1 -11   57.69   10.11
 -11   1  11   98.35    5.38
 -11  -1 -11   78.43   11.56
 -11  -1  11  109.37    7.66
 -12   1 -11    2.93    9.94
 -12   1  11   -0.20    5.13
 -12  -1  11    1.60    8.59
 -12  -1 -11   -7.83   11.60
 -13  -1  11   44.13    9.38
 -13   1 -11   15.06   10.94
 -13   1  11   45.56    5.67
 -13  -1 -11   15.56   12.42
   0   2  11 2347.70   20.62
   0  -2  11 2797.70   27.83
   0  -2 -11 2221.66   18.73
   0   2 -11 1736.48   22.01
   1   2 -11   28.12   12.59
   1  -2  11   44.54   11.05
  -1  -2 -11   32.72   10.68
   1   2  11   24.33   13.98
  -1  -2  11   66.67   17.90
  -1   2  11   50.56    9.07
   1  -2 -11   34.50    5.36
  -1   2 -11   34.73   11.27
   2   2 -11 2833.66   28.70
   2  -2  11 3177.10   25.53
  -2  -2  11 2094.21   30.93
  -2   2  11 3431.25   17.04
   2  -2 -11 2601.03   14.76
  -2   2 -11 2772.10   20.71
  -2  -2 -11 2214.15   22.01
   2   2  11 2423.77   22.30
   3  -2  11   73.47   14.30
   3  -2 -11   63.93    5.35
  -3  -2 -11   67.54    8.99
  -3   2 -11   69.91    9.81
  -3  -2  11   52.76   16.70
   3   2  11   39.38   13.02
   3   2 -11   59.14   11.31
  -3   2  11   83.39    4.83
  -4   2  11 2148.40   11.75
   4   2 -11 1335.55   17.31
  -4  -2 -11 2051.80   24.33
   4  -2  11 2045.64   21.06
  -4   2 -11 1583.75   14.15
  -4  -2  11 1472.11   21.55
   4   2  11 1387.57   22.77
   5   2 -11   -1.30    5.82
  -5  -2  11   -0.63   12.26
  -5   2  11   -0.21    3.55
  -5  -2 -11    5.50   12.29
   5   2  11   12.50   16.05
  -5   2 -11    8.54    9.60
   5  -2  11   16.09   14.67
  -6  -2  11  459.16   16.84
   6  -2  11  730.01   17.51
  -6  -2 -11  520.37   16.56
  -6   2  11  776.92    7.33
   6   2  11  761.03   20.87
  -6   2 -11  591.39   12.56
   6   2 -11  570.30    9.85
  -7  -2 -11   33.11   12.84
  -7  -2  11   20.71   13.51
   7   2  11   37.52   13.85
   7  -2  11   46.47   15.86
  -7   2 -11   24.12    9.53
  -7   2  11   25.79    4.78
  -8  -2 -11  353.51   14.96
  -8  -2  11  542.81   18.44
  -8   2 -11  460.98   11.92
   8   2  11  626.45   17.09
  -8   2  11  635.53    5.81
   8  -2  11  565.21   18.96
   9   2  11   15.14   14.58
  -9   2 -11   15.89    9.36
  -9  -2  11    9.26   13.42
  -9   2  11   -2.77    3.29
  -9  -2 -11   11.53   12.66
 -10  -2  11  308.58   15.23
 -10   2 -11  212.40    8.26
 -10   2  11  318.80    5.86
 -10  -2 -11  175.14   14.44
  10   2  11  274.22   17.27
 -11  -2 -11   -1.09   13.42
 -11   2 -11    6.13    9.58
 -11  -2  11   18.79   13.00
  11   2  11   28.85   17.81
 -11   2  11    8.88    4.62
 -12   2 -11   29.71   10.26
 -12  -2  11   70.99   13.48
 -12   2  11   74.17    5.26
 -12  -2 -11   43.35   14.07
 -13   2 -11   14.57   10.25
 -13  -2  11    3.77   13.87
 -13   2  11    1.24    5.21
 -13  -2 -11    5.41   14.92
   1   3  11 1972.17   19.33
  -1  -3  11 2453.41   26.11
  -1  -3 -11 2387.00   17.00
  -1   3  11 2556.07   15.53
  -1   3 -11 2128.89   18.73
   1  -3 -11 2265.17   13.05
   1  -3  11 2291.82   22.57
   1   3 -11 1506.10   22.35
   2  -3  11    8.83   13.41
   2   3 -11   -0.72   16.03
   2  -3 -11    6.69    4.69
  -2  -3 -11    5.84    9.04
  -2  -3  11   10.68   20.30
   2   3  11    7.96   12.40
  -2   3 -11    7.66    8.89
  -2   3  11    6.30    6.07
   3  -3  11 1687.71   20.34
  -3  -3  11 1934.61   29.38
   3   3 -11 1523.07   23.60
  -3  -3 -11 1036.82   19.30
   3   3  11 1243.18   18.70
  -3   3  11 1757.35    9.95
  -3   3 -11 1486.14   15.06
   4  -3  11   17.22   15.31
  -4   3  11    8.23    5.09
   4   3 -11    8.23    8.86
  -4   3 -11    0.27    9.49
  -4  -3  11    3.09   22.34
   4   3  11   24.70   14.23
  -4  -3 -11   14.91   12.49
   5  -3  11  956.50   19.05
  -5   3  11 1048.53    8.11
   5   3  11  732.48   19.77
  -5  -3  11  735.50   35.18
  -5  -3 -11  901.14   19.61
   5   3 -11  733.15   14.80
  -5   3 -11  869.53   12.91
   6   3  11   22.97   18.44
  -6   3 -11    0.24    9.23
   6   3 -11    3.44    6.25
  -6  -3 -11   12.74   13.79
  -6   3  11    3.09    4.52
  -6  -3  11    4.60   23.65
   6  -3  11    6.99   16.10
  -7   3 -11  481.29   11.76
   7   3  11  617.34   17.25
  -7  -3  11  361.45   23.61
  -7  -3 -11  674.17   17.19
  -7   3  11  613.43    6.32
   8   3  11   10.20   13.91
  -8   3  11    1.87    4.35
  -8  -3 -11   -2.31   13.19
  -8   3 -11    2.71    6.74
  -8  -3  11    0.00   18.22
   9   3  11  273.46   15.83
  -9   3  11  335.55    5.69
  -9  -3 -11  205.76   14.62
  -9   3 -11  179.42   11.04
  -9  -3  11  198.55   20.26
 -10   3  11    5.05    4.56
 -10  -3 -11    0.10   13.66
 -10   3 -11    0.26    9.82
 -10  -3  11    2.21   18.25
  10   3  11    2.38   15.57
 -11   3  11  107.23    5.04
 -11  -3 -11   69.30   14.83
 -11   3 -11   69.03   10.63
 -11  -3  11   68.32   22.26
  11   3  11   82.82   18.39
 -12  -3  11   14.38   22.88
 -12  -3 -11    6.11   18.20
 -12   3 -11   12.28   10.15
 -12   3  11   -0.08    4.65
   0  -4  11  345.14   16.31
   0  -4 -11  328.07    6.75
   0   4  11  398.50    9.50
   0   4 -11  300.99   11.94
   1  -4 -11   15.08    3.27
  -1   4 -11   13.27    9.34
  -1  -4 -11   18.85    5.72
   1   4  11   15.84    9.57
  -1   4  11   16.36    6.43
   1   4 -11    7.64   11.50
  -1  -4  11   30.35   17.69
   1  -4  11   30.27   14.37
   2   4  11   94.71   12.97
  -2   4 -11   94.12    9.60
  -2  -4  11  121.55   18.02
  -2  -4 -11  112.81    7.66
   2  -4  11  114.07   15.28
  -2   4  11  116.53    6.30
   2   4 -11   80.00   15.95
  -3  -4  11   -2.47   15.01
  -3   4  11   14.90    5.17
  -3   4 -11   10.90    8.86
  -3  -4 -11   14.75    7.96
   3   4 -11   12.38   12.90
   3  -4  11   14.47   15.69
   3   4  11    4.37   13.28
  -4  -4  11  124.21   15.97
  -4   4  11  129.14    5.27
  -4  -4 -11   93.07   10.69
  -4   4 -11   88.51    9.41
   4   4 -11   76.20   14.23
   4   4  11   80.32   16.44
   4  -4  11  101.04   16.58
  -5  -4 -11    8.18   13.82
  -5  -4  11    4.70   19.17
   5   4 -11    1.32    9.66
  -5   4 -11   -3.71    9.28
   5   4  11   17.37   15.24
  -5   4  11    2.21    4.44
  -6  -4  11  355.47   26.57
  -6  -4 -11  195.53   15.45
  -6   4 -11  242.78   11.04
   6   4  11  272.53   17.26
  -6   4  11  331.62    5.69
   6   4 -11  264.44    9.83
  -7   4 -11    5.37    6.77
  -7  -4  11    6.48   24.54
   7   4  11   19.52   14.74
  -7  -4 -11   -7.08   19.18
  -7   4  11   -1.35    4.37
  -8   4  11  114.93    4.77
  -8  -4  11  108.24   28.38
   8   4  11  104.74   14.63
  -8   4 -11  101.09    9.82
  -8  -4 -11   83.62   16.94
   9   4  11   13.00   17.97
  -9   4  11   -2.21    4.39
  -9   4 -11   21.96    9.70
  -9  -4  11   -1.28   30.60
  -9  -4 -11   10.54   16.55
 -10   4 -11   23.24   10.29
 -10  -4  11   42.23   35.24
 -10  -4 -11   45.82   19.78
 -10   4  11   44.91    4.53
  10   4  11   37.36   15.70
 -11   4  11   16.76    4.58
 -11   4 -11   23.97   10.01
 -11  -4  11   10.39   44.26
 -11  -4 -11   20.35   19.72
 -11  -4  11    2.82   36.06
  11   4  11   18.23   22.40
 -12   4 -11   18.54   10.76
  -1   5  11   10.21    6.13
   1   5  11    8.16    9.02
  -1   5 -11   10.33    9.62
   1  -5  11   12.66   16.60
   1   5 -11   13.17   13.10
  -1  -5  11    5.24   19.84
  -2   5  11   85.16    5.65
  -2  -5  11   59.65   16.13
   2   5  11   56.45   11.56
  -2   5 -11   67.45    9.52
   2   5 -11   51.14   12.33
  -2  -5 -11   74.40    5.41
   3   5  11    5.68   13.55
   3   5 -11   -2.20   17.29
  -3  -5  11   -5.77   19.00
  -3   5  11   -0.18    5.13
  -3   5 -11   18.31    9.25
  -3  -5 -11    5.60    5.37
  -4   5 -11   12.42    9.12
  -4   5  11   10.29    4.72
   4   5 -11    8.39   15.26
  -4  -5 -11    7.72    6.49
   4   5  11   13.06   13.34
  -4  -5  11   15.32   19.10
  -5  -5 -11   18.30    7.29
   5   5 -11   18.15   12.61
  -5   5 -11    9.16    9.67
  -5   5  11   22.49    3.36
   5   5  11    5.31   17.50
  -5  -5  11   11.50   22.61
  -6  -5  11    3.38   22.62
  -6   5 -11    7.40    6.81
   6   5  11   15.68   16.26
   6   5 -11    6.61    9.02
  -6   5  11    9.37    4.47
  -6  -5 -11   -1.14    8.13
  -7   5  11    7.37    4.49
  -7   5 -11    0.21    9.80
   7   5  11   12.51   14.90
  -7  -5 -11    3.30    9.44
   8   5  11  -11.56   17.44
  -8   5 -11    2.93   10.06
  -8  -5 -11    9.14   14.09
  -8   5  11    8.32    4.55
  -9   5  11    8.31    4.58
  -9   5 -11   12.15   10.11
  -9  -5 -11    5.42   13.35
   9   5  11    0.44   14.92
  10   5  11   13.84   19.53
 -10   5  11    3.88    4.75
 -10   5 -11   12.79    7.33
 -10  -5 -11   12.49   18.46
 -11  -5 -11    5.58   21.97
 -11   5  11    3.02    4.74
 -11   5 -11   -0.30   10.80
  11   5  11    4.15   24.12
   0   6 -11   32.97    9.73
   0   6  11   42.38    7.33
  -1   6 -11   -4.13    9.86
   1   6  11   10.59    8.43
   1   6 -11    9.14   10.33
  -1   6  11    5.00    5.98
  -2   6  11   31.96    5.63
   2   6  11    6.76   11.25
  -2   6 -11   30.12    9.52
   2   6 -11   19.44   12.05
   3   6 -11    6.40   17.58
  -3   6  11   16.81    5.28
  -3   6 -11   13.51    9.43
   3   6  11    2.38   17.00
   4   6  11    7.37   16.11
  -4   6 -11   32.62    9.42
   4   6 -11   28.03   17.09
  -4   6  11   29.15    3.47
   5   6 -11    3.85   14.14
  -5  -6 -11   -1.61    5.36
  -5   6 -11    6.27    6.62
  -5   6  11    6.29    4.63
   5   6  11   -0.29   14.21
  -6   6 -11   36.57    7.25
   6   6  11   32.75   21.32
   6   6 -11   30.78   10.37
  -6   6  11   53.44    4.82
  -6  -6 -11   29.58    5.95
  -7   6 -11   -9.91    9.77
   7   6  11   10.09   15.85
  -7  -6 -11    0.97    7.30
  -7   6  11   -0.16    3.17
  -8   6 -11    8.65    7.25
  -8   6  11   25.43    3.42
  -8  -6 -11   26.05    8.16
   8   6  11   26.64   19.45
  -9  -6 -11    1.60    8.25
  -9   6  11    2.15    4.65
   9   6  11   13.88   19.36
  -9   6 -11    7.47    7.15
  -1   7 -11  161.99   11.12
   1   7  11  176.85    9.95
   1   7 -11  154.57   14.38
  -1   7  11  196.99    7.44
  -2   7  11   10.99    5.65
  -2   7 -11   -2.52    9.94
   2   7  11   13.11   11.34
   2   7 -11   12.52   11.79
   3   7  11   80.14   15.42
  -3   7  11  127.47    4.46
  -3   7 -11   92.57   10.53
   3   7 -11   59.63   18.89
   4   7 -11    9.62   20.27
  -4   7  11   11.08    5.01
  -4   7 -11    4.84    9.79
   4   7  11   15.10   14.33
   5   7 -11   63.51   17.31
  -5   7 -11   94.56   10.40
  -5   7  11  125.64    5.47
   5   7  11   61.19   17.77
  -6   7 -11   -1.87   10.02
   6   7  11    7.52   17.21
  -6   7  11    3.28    4.75
  -7   7 -11   58.79   10.70
   7   7  11   66.00   22.23
  -7   7  11   78.93    5.43
  -8   7  11    4.73    4.89
  -8   7 -11   -5.96   10.28
   8   7  11   13.93   19.97
   0   8 -11   95.28   11.17
   0   8  11  101.38    8.37
  -1   8 -11   -5.63   10.17
   1   8  11    2.91    9.39
   1   8 -11    2.65   11.07
  -1   8  11    6.76    6.68
  -2   8  11   70.87    6.76
   2   8  11   68.36   12.62
  -2   8 -11   59.36   10.54
   2   8 -11   68.22   16.62
   3   8  11  -14.04   14.96
  -3   8  11   -3.53    3.90
  -3   8 -11   15.25   10.22
   3   8 -11   -2.28   18.71
  -4   8 -11   60.81   11.03
   4   8 -11   40.20   22.67
  -4   8  11   49.97    5.86
   4   8  11   23.83   15.41
  -5   8  11   -0.72    5.39
   5   8 -11    1.23   22.52
   5   8  11   13.73   19.09
  -5   8 -11   -3.07   10.91
   0   0 -12 1417.84   19.25
   0   0  12 1018.50   14.65
  -1   0 -12  141.30   12.93
   1   0  12   98.75   10.85
   1   0 -12  123.97    8.73
  -1   0  12  123.17   13.10
  -2   0  12  726.58   16.79
  -2   0 -12  541.48   13.40
   2   0  12  612.47   15.64
   2   0 -12  511.51   11.56
  -3   0  12   40.63   11.23
   3   0  12   41.91   11.58
   3   0 -12   36.06    7.77
  -3   0 -12   24.96   11.91
   4   0 -12 1353.40   12.98
   4   0  12 1750.89   22.05
  -4   0  12 1911.81   16.87
  -4   0 -12 1284.14   18.08
   5   0  12  330.93   15.98
   5   0 -12  235.12    6.44
  -5   0  12  352.50    9.89
  -5   0 -12  257.41   11.98
   6   0  12  928.55   15.08
  -6   0  12 1044.77   11.60
  -6   0 -12  694.49   14.47
  -7   0 -12   19.11   10.08
   7   0  12   25.79   14.83
  -7   0  12   10.28    8.00
  -8   0 -12  334.34    9.84
  -8   0  12  519.73    8.45
   8   0  12  442.37   16.95
  -9   0 -12    7.11    9.81
   9   0  12  -10.12   11.39
  -9   0  12    8.03    5.88
 -10   0 -12  280.56   11.76
  10   0  12  345.72   18.84
 -10   0  12  414.91    7.94
 -11   0  12   29.36    6.13
 -11   0 -12    5.03   10.19
 -12   0  12  155.68    7.30
 -12   0 -12  107.07   11.05
 -13   0  12    3.43    6.76
 -13   0 -12    1.79   11.29
  -1   1 -12 1166.00   18.54
   1  -1 -12 1127.05   15.92
  -1   1  12 1307.42   17.92
   1   1 -12 1615.44   21.83
   1  -1  12 1340.18   24.20
  -1  -1 -12 1935.79   20.22
  -1  -1  12 1299.19   19.76
   1   1  12 1315.84   17.90
  -2   1  12    3.46   10.03
  -2  -1 -12   -8.87   12.23
   2  -1  12  -14.66   15.91
   2  -1 -12   11.41    7.54
   2   1 -12    7.79    9.51
   2   1  12    3.69   13.42
  -2  -1  12    9.65   12.01
  -2   1 -12   11.98   11.26
   3  -1 -12 1034.90   12.19
   3   1 -12  745.75   14.67
  -3  -1 -12 1054.92   18.48
   3  -1  12 1309.23   17.35
  -3  -1  12  913.58   16.52
  -3   1  12 1435.25   14.06
   3   1  12  856.51   19.87
  -3   1 -12 1030.09   15.70
  -4  -1  12   10.68   13.69
  -4  -1 -12   12.55    8.55
   4  -1 -12   19.39    5.11
   4  -1  12   30.90   14.39
   4   1  12   19.85   10.78
   4   1 -12   20.28    7.30
  -4   1  12   26.68    6.89
  -4   1 -12   27.46    9.90
  -5  -1 -12  554.80   15.28
   5  -1  12 1057.10   18.56
  -5  -1  12  768.28   15.80
   5   1  12  924.91   18.57
   5   1 -12  707.50   11.35
  -5   1 -12  803.67   14.19
  -5   1  12 1056.71    9.95
   6   1  12    9.32   13.99
   6  -1  12   10.44   14.79
  -6  -1  12    7.52    9.69
  -6  -1 -12   -6.79   11.04
  -6   1 -12    1.34    6.84
   6   1 -12   -0.01    4.69
  -6   1  12    0.10    5.37
  -7   1  12  582.87    7.77
   7   1  12  564.29   16.86
  -7  -1  12  587.53   12.22
  -7   1 -12  438.17   11.94
  -7  -1 -12  429.87   13.62
   7  -1  12  540.37   17.36
  -8   1  12   12.49    5.32
   8  -1  12   30.46   15.51
  -8  -1  12   17.43   10.46
  -8   1 -12    4.74    9.16
   8   1  12   15.94   14.61
  -8  -1 -12   11.30   11.32
  -9   1  12  328.19    6.61
  -9   1 -12  235.64   10.78
  -9  -1  12  345.60   11.47
   9  -1  12  294.81   13.48
  -9  -1 -12  215.96   13.05
   9   1  12  296.49   16.47
  10   1  12   -7.28   16.76
 -10   1  12   -5.13    6.46
 -10   1 -12  -10.88    9.97
 -10  -1  12   -3.66    7.75
 -10  -1 -12    5.25   13.80
 -11   1  12  136.61    5.94
 -11   1 -12   67.23   10.26
 -11  -1  12  146.09    8.59
 -11  -1 -12   94.53   12.36
  11   1  12  107.35   18.14
 -12   1  12    4.74    5.62
 -12   1 -12   -9.00   10.09
 -12  -1  12   10.35    9.74
 -12  -1 -12    1.68   11.98
 -13   1  12   56.27    6.19
 -13   1 -12   25.58   10.53
 -13  -1  12   52.32   10.42
 -13  -1 -12   47.40   12.99
   0   2  12  560.18   14.44
   0  -2 -12  455.54   12.06
   0  -2  12  732.88   20.81
   0   2 -12  393.66   14.98
   1   2  12    7.97   12.62
   1  -2  12   21.40   15.78
  -1   2  12   22.36    9.53
   1   2 -12    4.54   11.69
  -1  -2  12    8.10   19.08
   1  -2 -12    9.38    7.51
  -1   2 -12    0.78   11.52
  -1  -2 -12   10.76   10.51
   2  -2 -12  388.81    8.57
   2  -2  12  513.52   17.43
   2   2 -12  438.73   15.18
  -2   2  12  528.88   10.06
  -2  -2  12  286.88   19.67
  -2  -2 -12  438.46   13.42
  -2   2 -12  397.47   12.35
   2   2  12  352.72   13.62
   3  -2  12   20.48   14.21
   3  -2 -12   13.84    5.41
  -3  -2 -12   20.04   11.17
  -3   2 -12   16.07    9.65
  -3  -2  12   18.37   15.13
  -3   2  12   22.17    6.73
   3   2  12   19.10   12.17
   3   2 -12   26.82    9.91
   4   2 -12  170.02   10.90
  -4   2  12  291.79    7.15
   4  -2  12  273.15   16.33
  -4  -2 -12  277.35   13.90
   4   2  12  175.53   15.62
  -4   2 -12  220.28   10.73
  -4  -2  12  212.02   13.60
   4  -2 -12  209.85    6.19
  -5   2  12   61.13    5.64
   5  -2  12   59.32   15.48
  -5  -2 -12   46.99   12.26
  -5  -2  12   44.85   12.74
   5   2  12   56.25   16.21
  -5   2 -12   40.97    9.75
   5   2 -12   45.56    6.83
  -6  -2 -12   84.60   12.65
  -6   2  12  123.89    5.48
   6   2  12  130.79   15.72
   6   2 -12  100.25    6.05
  -6   2 -12   92.54    9.82
  -6  -2  12   77.18   12.81
   6  -2  12  117.30   15.67
  -7  -2 -12    4.70   15.26
   7   2  12    6.56   14.88
  -7  -2  12   -9.92   16.73
  -7   2  12    5.39    4.79
   7  -2  12   25.77   15.71
  -7   2 -12    6.23    9.81
  -8  -2 -12   56.56   13.29
   8   2  12  102.59   15.45
  -8  -2  12   81.04   16.60
  -8   2  12  132.67    5.37
  -8   2 -12   96.95   10.22
   8  -2  12  110.00   17.41
  -9  -2 -12    6.38   12.66
   9   2  12    2.98   15.06
  -9  -2  12   13.86   11.92
  -9   2 -12    2.19    9.19
  -9   2  12   10.42    4.78
 -10   2 -12   13.61    9.30
 -10  -2  12   19.82   14.71
  10   2  12   26.75   16.25
 -10   2  12   26.91    5.08
 -10  -2 -12    7.59   13.02
 -11  -2  12   18.78   11.80
 -11   2 -12   25.53    9.82
 -11   2  12   17.80    5.23
  11   2  12   31.74   17.88
 -11  -2 -12   17.13   13.10
 -12  -2  12   12.92   14.98
 -12   2 -12   15.51    9.91
 -12   2  12   15.56    5.31
 -12  -2 -12    8.71   16.99
   1  -3  12   84.85   15.30
  -1  -3  12  103.38   20.88
   1  -3 -12   84.89    4.87
  -1   3  12  118.54    8.71
  -1  -3 -12   84.07    8.86
  -1   3 -12   74.67   10.61
   1   3  12   85.22   12.00
   1   3 -12   61.17   13.41
   2  -3  12   10.31   13.99
  -2  -3 -12    6.94    9.18
   2   3 -12    9.70   15.59
  -2  -3  12    9.10   22.36
   2  -3 -12    2.95    5.32
  -2   3 -12   12.25    9.38
  -2   3  12    6.94    4.90
   2   3  12   14.11   11.80
  -3  -3 -12  130.73   12.30
   3   3 -12  202.65   12.83
  -3  -3  12  232.79   25.83
  -3   3 -12  173.05   10.53
   3   3  12  158.75   12.90
  -3   3  12  263.22    7.17
   3  -3  12  245.94   15.97
   4  -3  12   39.26   15.66
  -4   3  12   33.46    5.59
   4   3 -12   17.61    9.37
  -4   3 -12   19.22    9.66
   4   3  12   23.15   13.54
  -4  -3  12   36.14   27.75
  -4  -3 -12   24.90   11.76
  -5   3  12   26.93    3.93
  -5   3 -12   32.31    9.84
   5   3  12   48.86   16.63
  -5  -3  12   21.89   27.70
   5   3 -12   28.20    9.27
  -5  -3 -12   49.14   15.19
   5  -3  12   51.49   15.85
  -6   3  12   17.26    4.80
   6   3  12    4.55   15.38
  -6   3 -12   -8.53    9.37
  -6  -3 -12   11.09   12.19
  -6  -3  12    1.90   17.92
   6   3 -12    7.22    6.78
   6  -3  12    4.42   16.41
   7   3  12   35.91   14.70
  -7   3 -12   18.75    9.52
  -7  -3 -12   30.12   12.71
  -7   3  12   27.80    3.35
  -7  -3  12   34.44   19.48
   7  -3  12   24.58   12.64
   8   3  12   46.90   14.12
  -8  -3 -12   45.15   12.50
  -8   3 -12   37.32    9.55
  -8   3  12   36.20    4.88
  -8  -3  12   19.77   17.73
   9   3  12   21.23   18.63
  -9  -3 -12   46.75   15.79
  -9   3 -12   16.00    9.47
  -9   3  12   26.37    4.71
  -9  -3  12   11.33   17.38
 -10  -3 -12    6.50   13.21
 -10   3 -12   -0.52    9.55
 -10   3  12    4.87    4.64
  10   3  12    0.56   16.39
 -10  -3  12    1.34   17.54
 -11   3 -12   22.40   10.07
 -11  -3 -12   -1.00   13.56
 -11   3  12    6.45    3.43
  11   3  12    2.53   17.32
 -11  -3  12    3.14   21.17
 -12  -3 -12    0.43   14.04
 -12   3 -12    4.74    7.47
 -12   3  12   -0.64    4.99
 -12  -3  12    9.66   20.09
   0  -4  12  849.14   19.25
   0  -4 -12  785.52    8.80
   0   4  12  859.81   12.06
   0   4 -12  675.93   16.46
   1  -4  12   25.90   15.28
   1   4  12    3.91    9.94
   1   4 -12   -4.21   11.86
  -1  -4 -12   12.28    6.05
  -1   4 -12    8.88    9.13
  -1   4  12   12.93    7.23
  -1  -4  12   32.34   14.96
   1  -4 -12   13.30    5.12
   2   4 -12  278.38   15.89
  -2  -4  12  568.55   21.68
   2  -4  12  497.78   17.21
  -2   4 -12  432.39   11.47
   2   4  12  374.21   14.73
  -2   4  12  572.80    7.06
  -2  -4 -12  540.06   10.11
  -3   4  12   -0.07    5.59
   3  -4  12   13.53   16.18
  -3  -4  12   -1.87   15.99
   3   4 -12    5.16   12.15
  -3   4 -12    5.10    8.86
  -3  -4 -12    8.78    8.89
   3   4  12   -5.75   12.53
  -4   4  12  317.10    6.36
  -4  -4  12  334.75   19.13
  -4  -4 -12  287.69   14.17
  -4   4 -12  223.43   10.60
   4   4 -12  231.46   12.76
   4   4  12  206.01   14.08
   4  -4  12  272.63   16.83
  -5  -4 -12   -3.74   11.43
  -5  -4  12    5.12   20.07
   5   4 -12   10.40   10.26
  -5   4  12    3.71    4.75
  -5   4 -12   -1.64    9.07
   5   4  12    4.20   16.64
   5  -4  12    0.90   17.34
  -6  -4  12  369.21   26.30
  -6   4 -12  270.85   10.90
   6   4  12  230.46   18.14
  -6   4  12  314.38    5.94
   6   4 -12  261.20   10.54
  -6  -4 -12  183.91   16.15
   7   4  12   21.01   15.95
  -7   4 -12    8.79    9.36
  -7  -4  12   16.50   30.19
  -7   4  12   10.71    4.71
  -7  -4 -12    1.88   17.80
   8   4  12  121.96   15.70
  -8   4 -12  113.88   10.06
  -8  -4  12  119.32   29.60
  -8   4  12  146.57    5.04
  -8  -4 -12   91.52   15.45
   9   4  12    1.04   14.64
  -9  -4  12   10.67   37.99
  -9   4 -12    3.46    6.93
  -9  -4 -12   13.02   17.13
  -9   4  12    2.70    4.60
  10   4  12   63.56   16.08
 -10   4 -12   47.74    7.28
 -10  -4  12   73.97   41.01
 -10  -4 -12   57.76   14.98
 -10   4  12   82.24    5.07
  11   4  12    9.68   18.05
 -11   4 -12    1.08   10.13
 -11  -4  12   11.94   41.14
 -11  -4 -12   17.34   14.47
 -11   4  12    3.00    5.05
  -1  -5  12  533.24   18.72
   1   5  12  615.47   12.56
  -1   5 -12  454.03   11.68
  -1   5  12  607.37    9.05
   1   5 -12  428.43   14.45
   1  -5  12  490.70   23.22
  -1  -5 -12  468.21    7.42
   2   5  12    8.83   11.48
  -2   5 -12   21.90    9.50
  -2  -5 -12    9.58    5.58
   2  -5  12   18.70   17.09
  -2   5  12    7.45    5.63
   2   5 -12   12.23   12.28
  -2  -5  12    8.81   19.54
   3   5  12  192.44   14.93
  -3  -5  12  294.07   18.06
  -3   5  12  308.24    6.80
   3   5 -12  195.25   18.87
  -3   5 -12  267.21   10.85
  -3  -5 -12  327.87    8.30
  -4   5  12    9.57    5.10
  -4  -5 -12    4.56    6.77
  -4   5 -12    5.28    9.01
   4   5 -12   12.83   12.08
   4   5  12   10.80   12.69
  -4  -5  12    1.22   19.46
  -5  -5  12  379.52   22.69
   5   5 -12  234.66   13.72
  -5   5 -12  359.70   11.15
  -5   5  12  442.93    6.50
   5   5  12  261.32   15.26
  -5  -5 -12  409.15   10.69
  -6  -5  12    1.15   23.30
  -6   5 -12   -8.33    9.51
   6   5 -12    0.11    7.99
   6   5  12    1.67   16.93
  -6   5  12    6.05    3.36
  -6  -5 -12    2.06   11.28
  -7  -5  12  210.58   26.17
  -7   5 -12  193.93   10.48
   7   5  12  189.74   21.03
  -7  -5 -12  212.06   12.76
  -7   5  12  272.70    5.62
   8   5  12    6.19   19.13
  -8   5 -12  -10.61   10.02
  -8  -5 -12   12.98   12.92
  -8   5  12   16.87    4.71
  -8  -5  12   14.38   33.93
   9   5  12   65.79   19.92
  -9   5 -12   74.59   10.47
  -9  -5 -12   65.98   20.24
  -9   5  12   94.17    5.14
  10   5  12    1.82   16.29
 -10  -5 -12    8.56   21.38
 -10   5 -12   13.46   10.38
 -10   5  12    4.79    4.78
   0   6  12  277.60    8.92
   0   6 -12  232.90   11.33
   1   6  12    6.84    9.17
  -1   6 -12   -0.28    9.53
   1   6 -12   15.73   10.56
  -1   6  12    9.12    6.65
   2   6  12  261.35   12.91
  -2   6 -12  266.66   11.33
   2   6 -12  230.67   14.55
  -2   6  12  357.47    7.11
   3   6  12    9.16   14.53
   3   6 -12    0.98   17.51
  -3   6  12   -2.39    5.38
  -3   6 -12    0.68    9.19
  -4   6  12  289.51    6.34
  -4   6 -12  190.21   10.87
   4   6 -12  190.94   18.17
   4   6  12  195.74   17.41
  -4  -6 -12  257.88    7.03
  -5   6 -12   12.93    6.48
  -5  -6 -12   11.33    7.05
  -5   6  12    4.61    5.01
   5   6  12   12.63   13.55
   5   6 -12   10.86   14.58
  -6   6 -12  111.41   10.10
   6   6  12   72.45   20.50
  -6  -6 -12  152.81    8.52
  -6   6  12  158.08    5.50
   6   6 -12  108.03   11.70
  -7  -6 -12   -2.79    6.92
  -7   6 -12   10.68    9.94
   7   6  12   -2.76   20.97
  -7   6  12    2.64    4.84
   8   6  12   67.09   16.85
  -8   6 -12   43.62   10.61
  -8   6  12  100.90    5.37
  -8  -6 -12   83.82    9.82
   9   6  12    3.20   20.26
  -9   6 -12    4.87   10.09
  -9  -6 -12    3.22    9.78
  -9   6  12    0.76    4.85
   1   7  12   51.01    9.87
  -1   7 -12   43.88   10.29
   1   7 -12   42.58   11.62
  -1   7  12   68.30    7.11
   2   7  12   -3.85   11.76
  -2   7 -12    6.47    9.36
   2   7 -12   -1.72   15.26
  -2   7  12   -7.60    6.01
   3   7 -12   11.14   18.89
   3   7  12   15.51   14.61
  -3   7  12   38.64    5.89
  -3   7 -12   21.76    9.99
  -4   7  12   -5.32    5.61
   4   7 -12   10.44   16.71
  -4   7 -12    8.12   10.23
   4   7  12   14.27   16.71
   5   7 -12    8.41   15.36
  -5   7 -12   19.18   10.06
  -5   7  12   15.71    3.93
   5   7  12   24.66   17.20
  -6   7 -12   13.86   10.09
  -6   7  12    7.38    5.19
   6   7  12    5.88   19.70
  -7   7 -12   10.72   10.61
   7   7  12   -4.22   22.06
  -7   7  12    8.80    5.22
   0   8 -12    7.16   10.81
   0   8  12    6.90    8.82
   1   8  12    1.46    9.94
  -1   8 -12    8.17   10.47
   1   8 -12   14.41   14.15
  -1   8  12    7.65    7.37
   2   8  12    8.25   12.54
  -2   8 -12   12.29    9.82
   2   8 -12    1.56   16.81
  -2   8  12   -5.99    6.85
   3   8 -12   -4.55   19.91
  -3   8  12   -5.69    6.00
   3   8  12   -0.65   15.70
  -3   8 -12    2.14   10.18
  -4   8  12    0.49    4.18
  -4   8 -12    4.38   10.49
   4   8 -12   -4.58   20.15
   4   8  12    4.95   14.75
  -5   8 -12   14.84   10.77
   1  -1 -13  378.59    9.86
  -1   1  13  484.76   14.63
  -1   1 -13  440.17   14.96
   1   1 -13  651.27   15.53
   1  -1  13  485.45   20.98
  -1  -1 -13  646.47   11.89
  -1  -1  13  549.72   15.12
   1   1  13  533.67   13.85
  -2   1  13   63.96    7.69
  -2  -1 -13   68.55    8.16
   2  -1  13   64.17   17.51
   2  -1 -13   41.96    6.01
  -2   1 -13   47.53   11.53
   2   1  13   53.89   12.90
   2   1 -13   56.07    9.33
  -2  -1  13   60.25   11.90
  -3  -1 -13  475.29   14.50
   3  -1  13  661.14   18.62
  -3   1  13  671.97   11.83
   3   1  13  366.11   15.93
  -3   1 -13  499.41   13.62
  -3  -1  13  476.30   13.92
   3   1 -13  348.06   11.36
   3  -1 -13  453.76    8.32
  -4  -1  13   71.70   12.99
  -4  -1 -13   54.74   12.14
   4  -1  13  109.96   16.17
   4   1  13   90.98   16.71
  -4   1  13  109.70    7.94
   4   1 -13   59.07    9.49
  -4   1 -13   79.27   11.19
   4  -1 -13   78.02    6.20
   5  -1  13  705.99   17.99
  -5  -1 -13  357.21   13.83
  -5  -1  13  522.70   14.98
   5   1 -13  505.67    9.69
   5   1  13  643.12   17.81
  -5   1  13  779.00    9.79
   5  -1 -13  490.69    6.98
  -5   1 -13  567.96   10.76
   6   1 -13   42.12    5.58
  -6  -1  13   51.44   11.27
   6   1  13   64.48   15.04
  -6   1 -13   44.37   10.12
  -6   1  13   58.39    6.34
   6  -1  13   56.59   15.59
  -6  -1 -13   24.53   11.61
   7  -1  13  264.70   11.76
   7   1  13  307.00   16.36
  -7  -1 -13  189.87   12.89
  -7  -1  13  269.23   11.50
  -7   1 -13  203.80    8.35
  -7   1  13  313.07    7.30
   8   1  13    3.21   15.11
  -8  -1  13    7.41    9.35
  -8   1 -13   10.86   10.12
  -8  -1 -13    1.51   11.49
   8  -1  13   -1.78   16.33
  -8   1  13   -0.02    5.76
   9   1  13  124.88   15.95
  -9   1  13  147.80    7.50
  -9  -1  13  152.49   11.29
  -9   1 -13  117.08    9.86
  -9  -1 -13   99.81   12.00
   9  -1  13  117.33   16.66
 -10   1  13   26.95    5.91
  10  -1  13   54.13   18.35
 -10  -1  13   19.84    8.71
 -10   1 -13   19.69    9.82
 -10  -1 -13   34.74   11.82
  10   1  13   55.95   16.89
 -11   1  13   76.48    6.16
 -11   1 -13   50.47   10.26
 -11  -1  13   81.46    9.27
 -11  -1 -13   46.78   11.93
  11   1  13   65.75   18.93
 -12   1  13   14.28    6.15
 -12   1 -13    6.05   10.39
 -12  -1  13   10.03   11.01
 -12  -1 -13    8.70   12.19
   0   2 -13  669.79   16.37
   0   2  13  851.84   15.61
   0  -2 -13  708.66   13.34
   0  -2  13 1037.79   22.53
   1   2 -13   77.49   12.69
  -1   2  13   99.45   10.18
   1  -2  13   94.14   17.10
  -1  -2  13   78.51   20.56
   1  -2 -13   84.88    8.09
  -1   2 -13   81.53   11.28
  -1  -2 -13   75.76   10.23
   1   2  13   75.11   12.04
   2  -2 -13 1411.58   13.44
  -2  -2  13 1075.42   22.16
   2  -2  13 1897.22   22.81
  -2   2  13 1895.93   15.36
   2   2 -13 1531.58   21.55
  -2  -2 -13 1523.57   18.10
  -2   2 -13 1438.87   16.97
   2   2  13 1350.87   17.14
   3  -2  13   15.27   11.09
  -3   2  13   28.54    5.44
  -3  -2 -13   32.85   10.86
  -3  -2  13    7.06   14.74
   3   2  13   18.33   12.22
  -3   2 -13   33.74   10.26
   3   2 -13   15.56    9.52
   3  -2 -13   24.35    5.99
   4  -2  13 1361.83   20.64
   4   2 -13  732.78   13.26
  -4  -2 -13 1199.30   17.74
   4   2  13  763.62   17.77
  -4   2 -13 1082.82   14.47
   4  -2 -13 1024.17   10.05
  -4   2  13 1425.75   11.34
  -4  -2  13  989.60   17.66
  -5  -2 -13   11.57   11.15
   5   2  13    0.06   16.16
  -5   2 -13    9.73    9.60
   5   2 -13   12.73    6.84
  -5  -2  13    8.26   12.07
  -5   2  13    4.30    5.98
   5  -2  13   26.77   15.48
   6  -2  13  652.13   17.59
  -6   2  13  661.97    7.77
   6   2 -13  432.62   10.00
  -6  -2 -13  488.18   14.63
   6   2  13  601.94   18.36
  -6   2 -13  478.62   11.74
  -6  -2  13  425.91   15.06
  -7  -2  13   44.21   15.06
  -7  -2 -13   51.93   11.85
  -7   2  13   64.77    5.61
   7   2  13   82.21   15.24
  -7   2 -13   64.44    9.74
   7  -2  13   82.23   16.34
  -8  -2  13  336.53   16.24
   8   2  13  545.45   17.65
  -8   2  13  551.98    7.31
  -8   2 -13  407.59   11.70
  -8  -2 -13  258.44   14.58
   8  -2  13  524.68   18.81
   9   2  13  -10.33   16.23
  -9  -2 -13    4.11   16.20
  -9  -2  13   -2.29   16.33
  -9   2  13    7.35    5.13
   9  -2  13  -36.42   18.43
  -9   2 -13   19.71    9.00
 -10  -2 -13  112.65   13.70
 -10  -2  13  148.63   13.77
 -10   2  13  218.20    6.13
 -10   2 -13  153.18   10.37
  10   2  13  193.07   21.07
 -11  -2 -13    1.56   13.47
 -11  -2  13    3.56   13.17
 -11   2  13   -0.86    5.46
 -11   2 -13   -0.94   10.14
  11   2  13   31.63   17.89
 -12  -2  13   65.12   17.14
 -12   2  13  101.75    7.36
 -12   2 -13   60.52   10.56
 -12  -2 -13   30.93   14.34
   1   3 -13  668.64   17.89
   1   3  13  863.97   17.32
   1  -3  13 1388.46   20.74
  -1  -3  13 1358.59   24.27
   1  -3 -13 1045.09   10.69
  -1   3  13 1366.69   14.38
  -1  -3 -13  831.05   11.76
  -1   3 -13 1036.40   15.69
   2  -3  13    8.05   16.03
  -2  -3 -13   10.65    9.41
   2  -3 -13   10.95    5.48
   2   3 -13    8.85   12.07
  -2  -3  13   26.20   19.60
  -2   3  13   11.67    7.56
  -2   3 -13    8.46    6.53
   2   3  13   -1.37   11.64
   3  -3  13  828.90   18.53
   3  -3 -13  727.93    8.24
  -3  -3  13  640.74   26.16
   3   3 -13  650.32   16.25
  -3   3 -13  632.36   13.02
  -3   3  13  835.94    8.20
   3   3  13  593.86   14.54
  -3  -3 -13  519.20   14.39
   4  -3  13   19.22   15.66
  -4  -3  13   18.37   23.63
  -4   3 -13   17.09    9.39
   4   3  13   -2.65   13.12
  -4  -3 -13   14.84   10.86
   4   3 -13    9.20    9.06
  -4   3  13    6.10    5.90
  -5   3  13  579.77    6.45
   5   3 -13  326.36   12.17
  -5   3 -13  424.42   11.29
   5   3  13  341.77   16.82
  -5  -3  13  274.89   21.63
  -5  -3 -13  473.75   14.44
   5  -3  13  518.56   17.59
  -6   3  13   45.30    5.36
   6   3  13   29.44   19.76
  -6   3 -13   37.71    9.57
  -6  -3 -13   45.07   11.82
   6   3 -13   30.72    7.74
  -6  -3  13   17.84   20.58
   6  -3  13   51.45   17.07
  -7   3  13  507.75    5.83
   7   3  13  447.13   17.70
  -7  -3 -13  485.58   14.92
  -7   3 -13  365.92   11.17
  -7  -3  13  315.37   20.40
   7  -3  13  433.03   19.42
   8   3  13    7.27   18.83
  -8   3 -13   12.49    9.46
  -8   3  13   12.21    4.95
  -8  -3 -13   15.26   15.23
  -8  -3  13   17.10   17.20
   9   3  13  240.68   16.62
  -9  -3 -13  188.34   13.88
  -9   3 -13  172.79   10.54
  -9   3  13  239.97    5.83
  -9  -3  13  158.10   18.31
  10   3  13    1.61   16.09
 -10  -3 -13    5.48   15.14
 -10   3 -13   -0.28    6.93
 -10   3  13    7.89    4.95
 -10  -3  13    3.05   17.29
 -11  -3 -13   57.03   16.66
 -11   3 -13   74.20    7.40
 -11   3  13  110.11    5.68
 -11  -3  13   86.39   21.56
  11   3  13   77.63   17.94
 -12  -3 -13    1.12   14.18
 -12   3 -13    6.71   10.36
   0  -4  13  355.50   17.62
   0   4  13  367.00   10.99
   0   4 -13  273.69   12.86
   0  -4 -13  341.16    7.88
  -1  -4  13   61.44   16.19
   1   4  13   51.00   11.16
   1  -4 -13   53.07    5.71
  -1  -4 -13   69.70    7.15
   1  -4  13   56.02   16.16
  -1   4  13   82.71    7.96
  -1   4 -13   53.14   10.33
   1   4 -13   24.05   12.35
   2  -4  13  205.48   17.15
   2   4 -13  105.84   13.88
  -2  -4  13  238.17   17.86
  -2  -4 -13  192.51    9.35
  -2   4 -13  178.30    8.05
  -2   4  13  265.52    7.74
   2   4  13  149.85   13.40
  -3  -4  13   44.27   17.02
   3   4 -13   30.24   14.53
  -3   4  13   55.21    6.24
  -3   4 -13   30.79    9.34
  -3  -4 -13   30.09    9.49
   3   4  13   34.63   12.52
   3  -4  13   43.25   16.45
  -4   4  13  268.08    6.64
  -4  -4  13  269.84   23.79
  -4  -4 -13  153.32   11.73
  -4   4 -13  188.23   10.18
   4  -4  13  255.28   17.33
   4   4 -13  196.52   13.71
   4   4  13  219.09   13.54
  -5  -4 -13    5.10   12.21
  -5   4  13    6.59    5.33
   5   4 -13    5.98    8.23
  -5  -4  13    4.42   19.21
  -5   4 -13    7.06    9.31
   5   4  13    5.57   14.07
   5  -4  13    3.36   17.85
   6   4 -13  138.80    9.43
  -6   4  13  203.51    5.88
  -6  -4  13  176.41   28.02
  -6   4 -13  153.21   10.38
   6   4  13  122.32   17.43
   6  -4  13  182.91   14.22
  -6  -4 -13  125.56   13.60
   7   4  13   62.75   16.25
  -7  -4  13   81.63   35.03
  -7   4  13   71.81    5.26
  -7   4 -13   72.25    9.68
  -7  -4 -13   59.28   13.45
   8   4  13   70.43   15.94
  -8   4 -13   37.60    7.33
  -8  -4  13   63.58   33.99
  -8   4  13   69.63    3.74
  -8  -4 -13   60.34   13.64
   9   4  13   32.15   19.50
  -9   4 -13   19.07   10.24
  -9  -4  13   -0.69   36.10
  -9   4  13    8.78    5.12
  -9  -4 -13    1.73   13.38
  10   4  13   42.42   20.09
 -10   4 -13   27.19    9.95
 -10  -4  13   19.13   43.90
 -10   4  13   54.40    5.13
 -10  -4 -13   36.34   13.13
 -11   4 -13   -0.02   10.33
 -11  -4  13    2.90   47.06
 -11  -4 -13    6.30   13.54
 -11   4  13    5.70    5.12
  11   4  13    9.99   18.22
  -1  -5 -13    3.38    5.45
   1   5  13    2.26   10.19
  -1   5 -13    7.06    9.66
  -1   5  13    2.50    7.22
   1   5 -13    6.66   14.07
   1  -5  13   18.64   17.04
  -1  -5  13    0.98   16.47
   2   5 -13   15.57   16.26
   2   5  13    0.67   12.62
  -2  -5 -13    7.66    6.04
  -2   5 -13   18.58    9.52
  -2   5  13    0.04    6.27
   2  -5  13   -3.71   18.34
  -2  -5  13   -4.23   16.84
  -3  -5  13   40.89   19.64
   3   5 -13   39.59   15.57
  -3   5 -13   28.62    9.61
   3  -5  13   40.34   18.20
  -3  -5 -13   18.69    6.97
   3   5  13   21.74   12.78
  -3   5  13   28.52    5.79
  -4  -5  13    2.46   19.60
  -4   5  13   -3.84    5.52
  -4  -5 -13    9.18    7.77
  -4   5 -13   -2.74    6.24
   4   5 -13    1.40   10.73
   4   5  13    0.64   12.55
  -5  -5  13    5.82   19.79
   5   5 -13    0.87   11.33
  -5   5  13   15.84    5.29
  -5   5 -13    6.11    9.21
   5   5  13    9.26   13.58
  -5  -5 -13   -3.74    9.46
  -6  -5  13    0.33   20.83
   6   5 -13    3.47    8.40
  -6   5  13    6.33    4.94
  -6   5 -13    0.86    9.32
   6   5  13    0.18   16.11
  -6  -5 -13    5.26   10.63
  -7  -5  13    6.75   26.92
  -7   5 -13   -3.68    9.94
   7   5  13   23.69   16.86
  -7   5  13    6.10    5.01
  -7  -5 -13   11.57   15.75
  -8  -5  13    2.18   30.47
   8   5  13   20.62   19.87
  -8   5 -13   13.09    9.84
  -8  -5 -13    9.62   19.23
  -8   5  13   -0.58    4.98
   9   5  13   -4.61   16.49
  -9  -5 -13    8.85   17.89
  -9   5 -13    8.04    7.16
  -9   5  13    2.71    5.12
 -10  -5 -13   14.10   22.29
 -10   5 -13   -0.32    7.26
  10   5  13   -4.43   21.56
 -10   5  13    6.17    4.92
   0   6  13   50.21    8.28
   0   6 -13   34.67   10.44
   1   6  13    5.80    9.37
  -1   6 -13   -7.72   10.25
  -1   6  13   -6.93    7.34
   1   6 -13    2.74   10.95
   2   6  13   35.71   11.86
   2   6 -13   40.52   16.12
  -2   6 -13   44.85    9.95
  -2   6  13   57.07    4.81
  -3   6  13   -1.78    4.01
   3   6  13    5.48   13.44
   3   6 -13    6.74   16.52
  -3   6 -13   12.06    9.48
  -4   6  13   55.20    5.81
  -4  -6 -13   52.56    6.31
  -4   6 -13   37.78    9.78
   4   6 -13   39.61   15.70
   4   6  13   41.67   12.90
   5   6 -13   -3.51   14.09
  -5   6  13    5.76    5.37
  -5   6 -13   15.22    9.54
  -5  -6 -13    6.74    6.20
   5   6  13    2.17   16.25
  -6   6 -13   36.34    9.85
   6   6 -13   27.49   11.64
  -6   6  13   44.57    5.39
   6   6  13   29.77   15.45
  -6  -6 -13   39.12    7.19
  -7   6 -13   -0.80    9.44
   7   6  13    9.18   17.48
  -7   6  13    4.34    5.30
  -7  -6 -13    7.99    9.33
   8   6  13   27.70   16.87
  -8   6 -13   23.77    9.87
  -8   6  13   20.20    5.38
  -8  -6 -13   23.91   10.47
  -9   6 -13   -8.34    7.41
   1   7  13  104.93   10.58
  -1   7 -13   82.74   10.73
  -1   7  13  106.02    7.82
   1   7 -13   81.76   12.06
   2   7  13    5.60   12.71
  -2   7 -13   10.19    9.62
  -2   7  13  -10.29    6.54
   2   7 -13   -0.27   13.54
   3   7  13   65.40   18.51
   3   7 -13   54.54   19.17
  -3   7 -13   79.13   10.48
  -3   7  13  104.20    4.91
  -4   7  13    7.60    5.68
  -4   7 -13   -2.57    9.81
   4   7 -13    3.59   14.95
   4   7  13    3.12   16.43
   5   7 -13   37.34   15.65
  -5   7  13   75.87    6.00
  -5   7 -13   58.25   10.54
   5   7  13   49.09   17.10
   6   7 -13   -0.15   11.94
  -6   7 -13   13.34   10.05
  -6   7  13    5.73    5.42
   6   7  13  -11.05   19.49
  -7   7 -13   21.64   10.36
   7   7  13    0.30   24.07
  -7   7  13   53.53    5.51
   0   8  13   67.52    9.75
   0   8 -13   50.34   14.39
   1   8  13    9.13   11.06
  -1   8 -13   -3.16   10.71
  -1   8  13   11.41    7.68
   1   8 -13   -5.64   15.20
   2   8  13   39.56   13.36
   2   8 -13   33.78   17.61
  -2   8 -13   31.91   10.58
  -2   8  13   66.64    7.46
   3   8  13   15.75   19.59
  -3   8  13    3.53    6.59
   3   8 -13   11.57   19.52
  -3   8 -13   10.65   10.50
  -4   8 -13   42.71   11.03
   0   0 -14 3158.21   23.61
   0   0  14 2569.08   18.58
  -1   0 -14   27.89   10.81
   1   0  14   26.71   12.76
   1   0 -14   26.23    6.70
  -1   0  14   31.53    7.91
   2   0 -14 1236.28   15.95
  -2   0 -14 1399.68   18.92
   2   0  14 1275.23   19.65
  -2   0  14 1415.20   17.12
  -3   0  14    6.27    8.40
  -3   0 -14   -1.46   11.99
   3   0 -14    4.97    7.51
   3   0  14    7.91   17.31
   4   0 -14  846.11   11.87
  -4   0  14 1117.75   15.53
   4   0  14 1144.39   21.98
  -4   0 -14  698.78   16.35
   5   0  14  109.40   16.39
  -5   0  14   94.91   10.00
   5   0 -14   69.12    6.17
  -5   0 -14   53.40   11.29
   6   0  14 1430.85   16.87
  -6   0  14 1500.55   14.60
   6   0 -14 1018.22   10.28
  -6   0 -14  952.16   15.84
   7   0  14   -2.09   15.39
  -7   0  14   -4.20    8.34
  -7   0 -14   18.27   10.76
   8   0  14  355.78   17.28
  -8   0  14  388.66   11.04
  -8   0 -14  212.86   12.02
   9   0  14   -2.34   16.74
  -9   0  14    1.73    7.44
  -9   0 -14   -5.63   11.09
 -10   0  14  207.48    8.68
 -10   0 -14  111.25   11.45
  10   0  14  189.68   18.61
  11   0  14   26.29   19.43
 -11   0 -14    4.05   10.83
 -11   0  14   19.19    7.29
 -12   0 -14   56.90   11.65
 -12   0  14  128.90    8.30
  -1   1  14  702.09   15.35
   1  -1 -14  628.05   11.10
  -1   1 -14  701.35   15.35
   1  -1  14  687.97   19.73
   1   1 -14 1043.64   16.14
  -1  -1 -14 1036.85   15.21
  -1  -1  14  844.45   16.13
   1   1  14  850.62   12.35
  -2   1 -14   20.11   11.77
  -2   1  14   28.04   11.37
   2  -1  14    6.85   18.21
   2  -1 -14   12.60    8.13
  -2  -1 -14   32.81   10.70
   2   1  14   24.17   12.38
   2   1 -14   29.62    8.88
  -2  -1  14   16.98   11.32
   3   1 -14  528.14   11.98
  -3   1  14  905.16   13.44
  -3  -1 -14  684.92   12.56
   3  -1  14  774.43   20.83
   3   1  14  541.74   16.78
  -3  -1  14  662.17   14.03
  -3   1 -14  577.13   14.77
   3  -1 -14  619.19   10.73
  -4  -1 -14   16.74   11.35
   4  -1  14    5.21   16.45
  -4   1  14   28.43    8.37
   4   1  14   49.94   17.58
   4   1 -14   20.43    7.72
   4  -1 -14   25.03    6.27
  -4   1 -14   30.80   10.85
  -4  -1  14   38.45   11.51
  -5  -1  14  436.72   14.96
   5  -1 -14  480.38    7.83
   5  -1  14  660.90   14.55
   5   1 -14  440.71    9.64
   5   1  14  541.08   18.83
  -5   1  14  728.42   10.62
  -5   1 -14  477.72   12.94
  -5  -1 -14  361.96   14.31
  -6  -1 -14    6.23   11.57
   6  -1  14   24.89   16.12
  -6  -1  14    3.48   11.51
   6   1  14   -2.05   15.32
  -6   1  14    5.62    6.89
  -6   1 -14   18.83   10.17
   6   1 -14    1.85    5.40
   7  -1  14  400.95   16.72
   7   1  14  424.42   17.17
  -7  -1  14  337.68   12.97
  -7   1 -14  309.63   11.45
  -7   1  14  427.74    8.37
  -7  -1 -14  208.58   12.45
   8   1  14   46.18   16.52
  -8  -1  14   22.34   10.44
  -8   1 -14   22.50   10.28
  -8   1  14   30.88    6.42
  -8  -1 -14   14.86   11.37
   8  -1  14   25.82   11.97
   9  -1  14  157.08   17.58
   9   1  14  181.59   16.79
  -9  -1  14  162.89   10.83
  -9   1 -14  113.71   10.72
  -9   1  14  196.05    6.99
  -9  -1 -14  132.42   13.02
 -10  -1  14    3.90    9.77
 -10   1 -14   13.84    9.85
  10  -1  14   19.73   18.79
 -10  -1 -14   -8.46   12.03
 -10   1  14    4.19    6.61
  10   1  14   22.03   16.71
 -11  -1  14  133.04   10.55
 -11   1 -14   77.27   10.61
  11   1  14  119.45   19.10
 -11  -1 -14   77.01   12.49
 -11   1  14  147.10    7.12
 -12  -1  14    2.38   12.28
 -12   1 -14   15.83   10.90
 -12  -1 -14   -7.80   12.82
 -12   1  14   -2.66    6.65
   0   2  14   31.31   13.23
   0   2 -14   17.73   11.71
   0  -2 -14   20.62    9.91
   0  -2  14   40.02   18.64
  -1   2  14   14.96    7.95
   1   2 -14   20.51   11.24
   1  -2  14    1.20   18.08
  -1  -2  14   23.50   18.20
   1  -2 -14   14.25    8.35
   1   2  14    7.01    8.30
  -1  -2 -14    9.74    9.48
  -1   2 -14   12.69   11.58
   2  -2 -14   81.33    7.77
   2  -2  14  132.44   17.70
  -2   2  14  111.18    9.96
   2   2 -14   89.35   11.39
  -2  -2  14   51.74   15.60
  -2  -2 -14  120.56   10.39
   2   2  14   88.28   12.09
  -2   2 -14   66.23   11.14
   3  -2  14   12.53   16.70
  -3   2  14  -10.20    8.18
  -3  -2 -14   17.57    9.63
  -3  -2  14   -1.53   14.06
   3   2  14    4.11   12.65
   3  -2 -14   -1.32    6.30
  -3   2 -14    5.34    7.66
   3   2 -14    2.29    9.07
   4  -2  14   57.00   16.45
   4  -2 -14   32.65    5.57
   4   2 -14   19.21    8.54
  -4  -2 -14   40.92   10.68
   4   2  14   27.46   13.75
  -4   2  14   44.80    7.35
  -4   2 -14   32.70   10.18
  -4  -2  14   28.25   12.69
   5  -2  14   36.41   15.94
  -5  -2 -14   30.74   11.14
   5   2  14   26.21   16.33
  -5   2 -14   28.49    9.79
   5   2 -14   21.14    7.52
  -5   2  14   36.89    6.34
  -5  -2  14   20.67   11.70
   6  -2  14   92.40   16.40
  -6  -2 -14   55.19   11.36
   6   2  14   73.66   16.69
  -6   2 -14   59.28    9.93
   6   2 -14   46.13    6.49
  -6   2  14   69.88    6.12
  -6  -2  14   41.02   15.15
  -7  -2 -14    2.19   11.55
   7   2  14    8.05   15.41
  -7   2 -14    7.13    9.79
   7  -2  14    7.00   17.07
  -7   2  14    4.14    5.52
  -7  -2  14   -0.09   14.94
  -8   2  14   61.22    5.87
  -8  -2  14   49.79   12.91
  -8  -2 -14   29.11   12.21
   8   2  14   44.85   15.76
   8  -2  14   27.40   17.62
  -8   2 -14   24.25    9.85
   9   2  14    4.37   15.77
  -9   2  14    0.13    5.65
  -9  -2  14   -0.26   14.36
  -9  -2 -14    8.13   12.38
  -9   2 -14    1.21    6.38
   9  -2  14   18.69   18.55
  10   2  14   35.54   17.00
 -10  -2 -14   15.23   13.32
 -10  -2  14   26.84   17.17
 -10   2  14   42.62    5.74
 -10   2 -14   11.44    9.63
 -11  -2 -14    8.86   13.54
 -11  -2  14   10.94   17.34
 -11   2  14   -3.03    5.94
 -11   2 -14    4.17    9.93
  11   2  14   12.23   17.65
 -12  -2 -14   14.51   14.12
  12   2  14   13.08   25.16
 -12  -2  14    9.09   14.43
 -12   2  14   14.62    6.26
 -12   2 -14   -1.86   10.56
   1   3  14   32.81   12.64
   1   3 -14   36.17   12.33
   1  -3  14   36.83   16.91
   1  -3 -14   36.39    7.46
  -1  -3  14   40.60   18.65
  -1   3  14   53.05    9.69
  -1  -3 -14   26.34    9.20
  -1   3 -14   41.51   10.27
   2  -3  14   73.57   16.74
  -2  -3 -14   44.83   10.02
   2   3 -14   59.43   11.80
  -2  -3  14   50.38   21.55
  -2   3  14   65.91    8.26
  -2   3 -14   59.59   10.78
   2   3  14   55.21   11.76
   2  -3 -14   48.68    6.35
   3  -3  14  -11.77   16.24
  -3  -3  14   15.10   23.07
   3   3 -14   -0.65    9.78
  -3   3  14   -0.20    7.07
  -3   3 -14    2.41    9.78
   3   3  14   25.72   11.25
   3  -3 -14   -4.90    5.50
  -3  -3 -14   -2.52   10.20
   4  -3  14  116.45   16.62
   4   3 -14   57.48   11.57
  -4  -3  14   52.40   25.33
  -4   3 -14   87.07    9.89
   4   3  14   77.36   12.63
  -4   3  14  115.89    6.86
  -4  -3 -14   94.56   10.99
   5   3 -14   10.65    7.78
   5   3  14    1.26   14.63
  -5  -3  14    6.01   18.52
  -5   3 -14   28.07    9.36
  -5  -3 -14   19.10   10.49
  -5   3  14   16.86    6.20
   5  -3  14   21.17   16.70
  -6   3  14    7.87    5.50
   6   3 -14    2.15    8.13
   6   3  14   13.04   16.22
  -6   3 -14    6.61    9.52
  -6  -3 -14   12.39   10.74
  -6  -3  14   -1.26   15.41
   6  -3  14   -0.01   17.16
  -7   3  14   18.37    5.20
   7   3  14   34.21   19.19
  -7  -3 -14    6.33   13.94
  -7   3 -14   10.71    9.44
   7   3 -14    8.72    5.55
  -7  -3  14    6.09   17.90
   7  -3  14    5.10   17.76
   8   3  14   21.76   15.83
  -8   3  14   37.20    5.35
  -8  -3 -14   30.87   14.11
  -8   3 -14   14.83    9.42
  -8  -3  14   27.64   14.30
   8  -3  14   54.34   19.48
   9   3  14   10.74   16.12
  -9   3  14    6.31    5.32
  -9  -3 -14   -8.27   11.43
  -9   3 -14   -0.84    9.64
  -9  -3  14    0.50   16.42
  10   3  14    7.15   16.36
 -10  -3 -14   11.29   12.04
 -10   3  14    1.12    5.29
 -10   3 -14   -0.42    9.38
 -10  -3  14    8.61   17.00
 -11  -3 -14    7.40   12.52
 -11   3  14   14.34    5.84
 -11   3 -14   14.70   10.10
 -11  -3  14    5.16   17.59
  11   3  14   26.19   21.59
   0  -4  14  686.90   20.09
   0   4  14  628.95   12.40
   0  -4 -14  559.27    9.39
   0   4 -14  435.62   13.70
   1  -4  14   19.61   17.03
  -1  -4  14   12.63   20.58
   1   4  14   24.19   11.20
  -1  -4 -14   10.39    7.31
  -1   4  14    6.55    8.01
  -1   4 -14    5.96   10.70
   1  -4 -14    6.52    5.65
   1   4 -14   -5.42   11.76
   2  -4  14  266.86   16.74
   2   4  14  162.24   12.71
   2   4 -14  148.85   13.35
  -2  -4  14  271.47   18.53
   2  -4 -14  227.60    5.14
  -2   4  14  290.58    8.54
  -2   4 -14  209.42    8.64
  -2  -4 -14  207.69   10.07
  -3  -4  14   22.39   19.33
   3   4 -14   10.30   11.07
  -3  -4 -14   12.39   10.05
  -3   4 -14    8.73    9.25
  -3   4  14    7.36    4.48
   3   4  14   10.66   11.95
   3  -4  14    4.42   15.67
   4  -4  14  234.20   13.38
  -4  -4  14  229.59   26.41
  -4  -4 -14  100.14   11.98
  -4   4 -14  190.16   10.08
   4   4  14  185.02   12.99
   4   4 -14  169.61   13.11
  -4   4  14  257.50    6.95
  -5   4  14    3.80    5.70
  -5  -4 -14    6.17   11.62
   5   4 -14    8.67    8.65
  -5  -4  14   -4.10   27.06
  -5   4 -14   10.45    9.14
   5   4  14    8.86   13.18
   5  -4  14    2.10   17.77
  -6   4  14  256.20    6.48
   6   4 -14  155.54   10.12
  -6  -4  14  236.57   27.36
   6   4  14  156.11   16.93
  -6   4 -14  183.71   10.28
   6  -4  14  257.57   19.95
  -6  -4 -14  155.52   12.78
  -7   4  14    1.94    3.82
   7   4  14    6.42   16.96
  -7  -4  14   29.13   36.18
  -7   4 -14   17.46    9.49
   7   4 -14   -1.33    6.85
  -7  -4 -14   12.35   12.46
   8   4  14  100.72   16.71
  -8   4  14   97.80    5.64
  -8  -4  14   62.18   46.65
  -8   4 -14   56.30   10.19
  -8  -4 -14   63.11   12.27
   9   4  14   22.75   20.03
  -9   4  14   11.84    5.19
  -9  -4  14    5.81   49.14
  -9   4 -14    3.50    9.56
  -9  -4 -14    8.29   14.65
  10   4  14   61.66   17.70
 -10   4  14   57.26    5.61
 -10   4 -14   30.99    7.41
 -10  -4  14   17.38   55.57
 -10  -4 -14   47.47   12.85
   1   5  14  461.17   13.30
  -1   5  14  633.89   10.63
  -1   5 -14  434.18   12.88
  -1  -5 -14  560.50    8.70
   1   5 -14  384.70   15.21
   1  -5  14  578.91   19.56
  -1  -5  14  573.00   20.45
  -2  -5  14   16.37   16.68
   2   5  14    9.73   13.00
   2   5 -14   -5.76   12.88
   2  -5  14   31.11   17.81
  -2   5 -14   -6.23    9.86
  -2   5  14    4.42    6.59
  -2  -5 -14    3.02    6.69
  -3  -5  14  457.07   19.89
   3   5 -14  413.55   18.58
  -3  -5 -14  519.76   10.97
  -3   5 -14  470.21   11.83
  -3   5  14  594.66    8.61
   3  -5  14  556.90   20.49
   3   5  14  358.07   14.43
   4  -5  14    5.70   19.19
  -4  -5  14   27.58   21.26
  -4  -5 -14   -4.75    8.63
  -4   5 -14    8.35    9.28
   4   5 -14    3.78   12.82
   4   5  14   -6.32   11.98
  -4   5  14   14.99    5.89
  -5  -5  14  327.48   24.53
  -5   5  14  383.85    7.18
   5   5 -14  208.25   13.50
  -5   5 -14  265.80    8.40
   5   5  14  253.40   14.74
  -5  -5 -14  333.48   12.90
   6   5 -14   -1.65    8.88
  -6  -5  14   12.03   24.87
  -6   5  14    2.28    5.44
  -6   5 -14   -5.96    9.54
   6   5  14   19.71   15.29
  -6  -5 -14    4.70   12.53
  -7  -5  14  174.00   28.04
  -7   5  14  191.44    6.31
   7   5  14  104.98   18.08
  -7   5 -14  135.87   10.56
  -7  -5 -14   87.25   15.31
  -8  -5  14    4.82   29.52
   8   5  14   12.70   16.97
  -8   5  14   10.08    5.43
  -8  -5 -14    6.05   19.54
  -8   5 -14    6.33    9.65
  -9  -5  14   79.22   36.09
   9   5  14   89.37   17.43
  -9  -5 -14   17.66   19.05
  -9   5  14   99.96    4.35
  -9   5 -14   45.45   10.68
   0   6  14  146.73   10.29
   0   6 -14  109.73   11.37
   1   6  14   -4.33   10.46
  -1   6  14    2.32    7.70
  -1   6 -14   -3.88    9.94
   1   6 -14  -14.25   11.45
   2   6  14  127.86   13.91
  -2   6 -14  139.97   10.74
  -2  -6  14  164.18   25.31
  -2   6  14  217.61    7.72
   2   6 -14  105.28   14.36
  -3  -6 -14    2.63    7.43
   3   6 -14   12.53   13.00
  -3   6 -14    5.16    9.72
  -3   6  14   -4.16    6.18
  -3  -6  14    4.34   23.53
   3   6  14   14.43   12.76
  -4   6  14  162.36    6.43
  -4   6 -14  123.07   10.42
   4   6 -14  128.40   13.04
   4   6  14  102.91   13.31
  -4  -6  14  119.92   25.33
  -4  -6 -14  137.98    7.61
   5   6 -14    8.56   13.97
  -5   6  14   11.70    5.74
  -5  -6 -14    6.16    7.38
  -5   6 -14    8.36    9.65
   5   6  14    4.62   13.32
   6   6 -14   61.13   11.36
  -6   6  14   82.38    4.50
  -6   6 -14   64.28   10.06
   6   6  14   38.21   15.21
  -6  -6 -14   76.89    8.34
  -7   6  14    7.89    5.60
  -7   6 -14   -4.23    9.58
   7   6  14    9.40   17.73
  -7  -6 -14    1.14    8.65
   8   6  14   49.69   22.06
  -8   6 -14   40.92   10.36
  -8   6  14   72.35    5.75
  -8  -6 -14   52.45   12.29
   1   7  14    6.31   11.25
  -1   7  14   14.78    8.09
  -1   7 -14    8.60   10.19
   1   7 -14    2.31   14.99
   2   7  14   -0.73   12.95
  -2   7 -14   -0.86    9.87
  -2   7  14    4.01    7.23
   2   7 -14    7.37   16.81
   3   7  14   28.71   14.04
   3   7 -14   18.53   17.44
  -3   7 -14    7.25   10.02
  -3   7  14   17.91    6.65
  -4   7 -14    7.57    9.96
   4   7 -14    8.28   17.42
   4   7  14   11.32   13.46
  -4   7  14   -1.74    4.40
   5   7 -14   12.19   14.75
  -5   7  14   10.02    6.03
  -5   7 -14   20.59   10.53
   5   7  14   -2.37   13.51
  -6   7  14    1.62    5.76
  -6   7 -14   -8.59   10.58
   6   7  14    2.25   15.55
   6   7 -14    3.28   12.08
   0   8  14   13.63    9.89
   0   8 -14    0.95   11.93
   1   8  14    8.73   11.60
  -1   8  14    1.53    8.26
  -1   8 -14   11.77   11.10
   1   8 -14    8.93   12.84
   2   8  14  -11.67   13.81
  -2   8 -14   -2.47   10.82
  -2   8  14    8.43    7.82
   2   8 -14    8.25   17.87
   1  -1 -15  548.61   12.46
  -1   1 -15  489.15   11.91
   1  -1  15  477.07   18.50
   1   1 -15  712.23   13.92
  -1  -1 -15  739.51   13.74
  -1  -1  15  655.94   15.10
   1   1  15  626.11   14.35
  -1   1  15  541.93   14.11
  -2   1 -15    4.78   11.86
  -2   1  15    7.35   12.19
   2  -1  15   25.88   19.14
   2  -1 -15   15.46    8.62
  -2  -1 -15   29.58   10.41
   2   1  15   24.22   12.29
  -2  -1  15   14.88   10.72
   2   1 -15   22.72    8.40
   3   1 -15  277.09   10.39
  -3   1  15  420.42   12.11
   3  -1  15  390.43   19.05
  -3  -1 -15  432.38   13.05
   3   1  15  305.27   15.10
  -3  -1  15  362.80   12.51
   3  -1 -15  266.57    9.16
  -3   1 -15  261.82   12.85
  -4  -1 -15   -7.27   11.17
   4  -1  15   33.49   17.03
  -4   1  15    8.95    8.81
   4   1  15    5.15   15.47
   4   1 -15   -1.79    7.67
   4  -1 -15    4.06    6.63
  -4   1 -15   -5.90   11.31
  -4  -1  15    7.03   11.28
  -5  -1  15  261.69   12.95
  -5  -1 -15  209.97   12.48
   5   1 -15  274.76    8.55
   5  -1  15  465.64   18.21
   5   1  15  302.28   13.35
  -5   1  15  442.97   10.43
   5  -1 -15  299.38    7.51
  -5   1 -15  279.44    9.52
  -6  -1 -15   12.82   11.77
   6  -1  15    3.83   16.55
  -6  -1  15   10.57   12.42
   6   1  15   14.69   16.04
   6   1 -15   11.36    5.99
  -6   1  15   11.93    7.73
  -6   1 -15    6.27   10.28
  -7  -1 -15  154.65   12.81
   7  -1  15  299.85   18.02
  -7  -1  15  191.24   12.56
   7   1  15  293.56   17.13
  -7   1  15  328.87    8.61
  -7   1 -15  187.89    8.79
   8   1  15    7.01   16.36
   8  -1  15   34.32   17.24
  -8  -1  15   -0.05   11.37
  -8   1 -15   -3.40   10.08
  -8   1  15   14.17    6.89
  -8  -1 -15    7.38   12.26
   9   1  15   63.79   17.02
  -9  -1  15   59.89   10.80
  -9   1 -15   41.67   10.18
  -9   1  15   78.94    7.25
   9  -1  15   82.11   18.20
  -9  -1 -15   20.81   12.31
 -10  -1  15  -11.76   13.14
 -10   1 -15   15.49   10.07
  10   1  15   11.95   17.15
 -10   1  15    9.51    6.60
  10  -1  15  -23.43   19.35
 -10  -1 -15   -3.80   12.31
 -11  -1  15   40.56   11.00
 -11   1 -15   30.75   10.28
 -11   1  15   43.40    7.25
 -11  -1 -15   22.99   12.49
  11   1  15   57.09   23.17
 -12   1 -15    6.37   10.61
 -12  -1 -15   12.45   13.24
   0   2  15  703.98   14.82
   0   2 -15  603.83   14.85
   0  -2 -15  636.81   13.00
   0  -2  15  712.62   23.04
  -1   2 -15   21.18   11.56
  -1   2  15   20.33    8.29
   1   2 -15   20.78   10.29
   1  -2  15   38.02   19.14
  -1  -2  15    8.69   16.49
   1  -2 -15   12.00    6.06
   1   2  15    2.24   11.20
  -1  -2 -15   19.45    6.80
   2  -2  15  486.72   20.03
  -2   2  15  454.21   11.64
   2   2 -15  395.94   12.72
  -2  -2  15  318.35   16.46
   2   2  15  419.37   12.79
  -2  -2 -15  408.86   12.03
  -2   2 -15  321.29   10.32
   2  -2 -15  322.07    9.24
   3  -2  15   14.62   16.91
  -3   2  15   12.36    9.02
   3  -2 -15   -1.04    6.55
  -3  -2 -15    7.35    6.45
  -3  -2  15   16.48   13.20
   3   2  15    2.28    8.85
   3   2 -15    1.10    8.83
  -3   2 -15   -6.81   10.37
   4  -2  15  544.75   18.40
   4   2 -15  284.22   10.26
  -4  -2 -15  417.96   13.04
  -4   2  15  543.61   10.04
   4   2  15  324.10   15.11
  -4  -2  15  367.83   16.30
  -4   2 -15  380.00   12.17
   4  -2 -15  384.40    8.10
   5  -2  15   23.32   16.58
  -5  -2 -15   12.45   10.32
   5   2  15   16.49   15.85
  -5   2  15   17.35    7.02
  -5   2 -15    7.37    7.08
   5   2 -15    3.55    7.22
  -5  -2  15    2.96   11.45
   6  -2  15  734.58   15.03
  -6  -2 -15  522.79   13.93
   6   2  15  548.24   18.79
   6   2 -15  475.25   10.23
  -6   2 -15  514.34   10.11
  -6   2  15  836.17    9.40
  -6  -2  15  572.54   15.09
  -7  -2 -15    4.21   11.32
   7   2  15   -2.14   16.45
  -7   2 -15   21.26    9.93
   7   2 -15   11.97    5.65
  -7   2  15   33.24    6.49
  -7  -2  15   24.64   14.37
   7  -2  15   34.81   17.31
   8   2  15  260.05   17.58
  -8  -2 -15  153.27   12.60
  -8   2 -15  204.47   11.02
  -8   2  15  293.13    7.32
   8  -2  15  283.93   18.49
  -8  -2  15  166.53   13.81
  -9  -2  15    4.47   16.20
   9   2  15    9.62   16.83
  -9  -2 -15    8.64   11.93
  -9   2 -15   -3.63    9.69
   9  -2  15  -15.22   13.70
  -9   2  15    4.85    5.94
  10   2  15  121.56   17.97
 -10  -2  15   75.08   15.22
 -10  -2 -15   59.34   13.08
 -10   2 -15   78.16    7.84
 -10   2  15  141.61    6.73
 -11   2  15    8.11    6.29
 -11  -2  15    2.01   15.14
 -11  -2 -15   -0.68   13.64
  11   2  15   20.11   19.12
 -11   2 -15    3.56   10.27
   1   3  15  383.58   13.66
   1   3 -15  338.88   14.27
   1  -3 -15  432.98    9.80
   1  -3  15  663.67   20.23
  -1   3  15  598.15   12.58
  -1  -3  15  576.09   23.82
  -1  -3 -15  301.85   11.42
  -1   3 -15  377.75   13.76
   2  -3  15   30.30   16.94
  -2  -3 -15   17.52    9.46
   2   3 -15   17.62   10.61
  -2  -3  15   31.51   22.04
  -2   3  15   34.73    8.91
   2  -3 -15   20.67    4.81
  -2   3 -15   20.75   10.27
   2   3  15   14.53    8.12
  -3  -3 -15  445.91   12.22
   3  -3  15  600.53   19.54
   3  -3 -15  464.73    8.25
  -3  -3  15  323.45   23.70
  -3   3  15  639.86   10.05
   3   3 -15  442.77   12.65
  -3   3 -15  387.58    9.49
   3   3  15  431.05   13.13
   4  -3  15   -6.60   11.57
  -4  -3  15  -22.51   23.36
   4   3  15   32.34   11.85
  -4   3  15   13.09    6.84
  -4   3 -15   13.94    9.67
   4   3 -15    7.64    8.89
  -4  -3 -15   20.41   10.18
   5  -3  15  574.98   19.52
   5   3 -15  310.06   10.66
   5   3  15  336.84   15.66
  -5  -3  15  322.63   22.18
  -5   3 -15  401.65    9.52
  -5  -3 -15  473.06   13.02
  -5   3  15  626.39    8.71
   6   3 -15    0.89    8.37
   6   3  15   18.82   17.35
  -6   3 -15   -5.52    9.58
  -6  -3  15    1.86   14.50
  -6  -3 -15    5.24   10.14
  -6   3  15    1.77    6.06
   6  -3  15    1.57   17.87
   7  -3  15  319.57   19.52
   7   3  15  267.44   17.93
  -7  -3 -15  292.56   14.64
  -7   3 -15  234.30   10.99
   7   3 -15  222.61    8.98
  -7  -3  15  193.72   18.90
  -7   3  15  348.69    7.14
  -8   3  15    4.21    5.42
   8   3  15   14.31   16.35
  -8  -3 -15    7.21   10.67
  -8   3 -15    0.98    9.50
   8  -3  15    3.39   19.63
  -8  -3  15    6.39   16.97
  -9   3  15  179.06    6.67
   9   3  15  193.14   17.84
  -9  -3 -15  128.87   12.12
  -9   3 -15  137.81   10.66
  -9  -3  15  122.74   17.54
  10   3  15   -3.70   17.84
 -10   3  15    7.52    5.75
 -10  -3 -15  -10.22   11.84
 -10   3 -15   -9.61   10.14
 -10  -3  15    8.81   16.89
 -11   3  15   96.83    6.49
 -11  -3 -15   55.76   12.86
 -11   3 -15   41.95   10.34
 -11  -3  15   53.45   18.18
  11   3  15   90.14   19.48
   0  -4  15  380.14   19.64
   0   4  15  292.76   11.46
   0  -4 -15  273.03    8.56
   0   4 -15  218.90   12.92
   1   4 -15   19.95   11.61
   1  -4  15   32.77   17.98
   1   4  15    9.73   12.09
  -1  -4  15   27.18   21.97
  -1  -4 -15   17.90    7.91
  -1   4  15    7.89    9.01
   1  -4 -15   18.34    6.45
  -1   4 -15    1.96   10.88
   2  -4  15  592.56   19.14
  -2  -4  15  584.31   22.49
   2   4 -15  353.09   14.62
   2  -4 -15  494.91    8.41
  -2   4  15  620.01   10.77
  -2   4 -15  433.63   12.78
  -2  -4 -15  334.06   11.58
   2   4  15  330.29   13.81
  -3  -4  15   20.75   20.47
   3   4 -15    1.67   10.65
  -3  -4 -15    5.13    9.98
  -3   4  15    8.41    7.13
  -3   4 -15    1.54    9.40
   3   4  15    6.14   11.21
   3  -4  15   11.11   12.14
  -4  -4  15  301.99   25.76
  -4  -4 -15  172.67   12.45
  -4   4 -15  227.65    8.56
   4   4  15  283.49   12.86
   4   4 -15  229.13   11.92
  -4   4  15  379.23    8.03
   4  -4  15  379.79   19.45
  -5  -4 -15    9.34   11.23
   5  -4  15   21.90   17.55
   5   4 -15    0.83    8.56
  -5  -4  15   -7.80   31.45
  -5   4 -15    0.57    9.28
   5   4  15   11.81   12.65
  -5   4  15    2.18    6.14
   6   4 -15   54.47    9.30
  -6  -4 -15   86.44   11.73
  -6  -4  15   56.68   35.70
   6   4  15   45.67   15.76
  -6   4 -15   77.77    9.64
  -6   4  15  100.81    6.16
   6  -4  15  117.15   19.49
   7   4 -15    4.84    7.46
  -7   4  15    8.05    5.73
  -7  -4 -15    1.98   13.78
   7   4  15   -1.26   17.32
  -7  -4  15   -3.35   32.23
  -7   4 -15    4.67    6.93
  -8   4  15   99.85    6.12
   8   4  15   78.19   17.59
  -8  -4  15   41.85   45.44
  -8   4 -15   76.97   10.37
  -8  -4 -15   83.52   11.86
   9   4  15    4.12   21.00
  -9   4  15   -2.91    5.38
  -9  -4  15   12.61   51.43
  -9   4 -15    0.81   10.12
  -9  -4 -15   -5.39   11.30
  10   4  15   30.96   18.02
 -10   4  15   46.65    6.17
 -10  -4  15   12.85   59.69
 -10   4 -15   28.47   10.31
 -10  -4 -15   17.85   12.16
  -1  -5  15   -2.73   21.58
   1   5  15    5.04   11.59
  -1   5  15   28.04    9.07
  -1  -5 -15   17.46    6.59
  -1   5 -15   16.04   10.39
   1   5 -15   14.60   12.01
   1  -5  15   49.68   21.92
  -2  -5  15   -4.87   17.21
   2   5  15   18.73   12.55
   2   5 -15    3.47   12.10
  -2   5  15    1.57    7.30
  -2   5 -15   -0.82    9.88
  -2  -5 -15    4.78    7.50
   2  -5  15    5.66   17.59
  -3  -5  15   29.48   18.62
  -3  -5 -15   11.68    8.81
   3   5 -15   15.28   11.58
  -3   5 -15   16.97    9.39
  -3   5  15   25.91    6.75
   3  -5  15   24.54   19.13
   3   5  15   12.69   11.93
  -4  -5  15   -7.21   19.19
  -4  -5 -15   -0.39   10.28
  -4   5 -15   19.30    9.61
   4  -5  15   -5.09   19.79
   4   5 -15    8.40   12.23
   4   5  15    7.74   11.84
  -4   5  15   -0.50    6.36
   5   5 -15    3.72   11.07
  -5  -5  15   -1.54   23.58
  -5   5 -15   11.32    9.51
   5   5  15   17.44   12.82
  -5  -5 -15   -0.69   11.55
  -5   5  15   14.03    6.05
  -6   5  15   -2.70    4.32
  -6  -5  15   -2.76   24.35
  -6   5 -15    0.08    9.72
   6   5  15    7.42   14.35
  -6  -5 -15   -5.48   12.55
   6   5 -15    1.10    9.37
  -7  -5  15   10.73   28.30
  -7   5  15    5.72    5.74
   7   5  15  -15.82   18.11
  -7   5 -15   -0.54    9.82
  -7  -5 -15    3.02   14.45
   7   5 -15    0.46    7.56
  -8  -5  15   -9.66   29.82
  -8   5  15   -1.48    5.75
   8   5  15   14.51   17.66
  -8  -5 -15   10.32   19.83
  -8   5 -15   -1.29   10.20
  -9  -5  15    5.08   32.94
   9   5  15   -4.17   17.68
  -9   5  15   -5.88    5.84
  -9  -5 -15    6.65   17.02
  -9   5 -15  -13.15    7.04
   0   6  15   72.04   10.64
   0   6 -15   75.81   14.13
   0  -6  15   97.36   20.44
   1   6  15   14.27   11.42
  -1   6  15   -8.00    8.95
  -1   6 -15   -7.47   10.53
  -1  -6  15   14.13   24.54
   1   6 -15   13.20   15.58
   2   6 -15   41.50   16.86
   2   6  15   43.77   13.79
  -2   6 -15   63.87   10.35
  -2   6  15   91.98    7.82
  -2  -6  15   61.79   21.49
  -3  -6 -15   -0.04    6.52
   3   6 -15    3.21   12.47
  -3   6 -15   16.82    9.76
  -3   6  15    9.19    6.70
  -3  -6  15   10.34   24.59
   3   6  15  -13.03   12.83
  -4   6 -15   52.05    9.75
  -4  -6 -15   45.26    7.77
   4   6 -15   26.28   13.73
   4   6  15   38.38   12.87
  -4   6  15   54.66    6.74
  -4  -6  15   41.41   26.02
  -5  -6 -15    2.10    8.19
   5   6 -15    5.65   11.54
  -5   6 -15    4.13    9.88
   5   6  15    0.72   12.64
  -5  -6  15   10.97   25.60
  -5   6  15    8.02    6.21
  -6   6  15   48.77    6.21
  -6   6 -15   16.32    7.31
   6   6  15   24.59   17.98
  -6  -6 -15   33.16   11.22
  -6  -6  15   32.59   28.18
   6   6 -15   19.75   10.36
  -7   6  15   -3.84    4.07
   7   6  15   16.78   17.60
  -7   6 -15   -3.02    6.82
  -7  -6 -15    5.47    9.80
   1   7  15   56.91   11.72
  -1   7  15   78.04    9.24
  -1   7 -15   36.68   11.15
   1   7 -15   43.76   13.20
   2   7 -15   -8.37   14.21
   2   7  15   -0.31   14.04
  -2   7 -15    7.14   10.28
  -2   7  15    3.81    7.74
   3   7 -15   50.04   16.93
  -3   7 -15   56.16   10.63
  -3   7  15   78.24    7.44
   3   7  15   39.28   13.47
  -4   7 -15    4.26   10.28
   4   7 -15   12.61   14.30
   4   7  15    0.29   13.01
  -4   7  15   -3.10    6.75
   5   7 -15   32.56   13.46
  -5   7 -15   41.32   10.72
   5   7  15   47.32   13.65
  -5   7  15   41.88    6.55
   0   0 -16 2259.12   19.46
   0   0  16 2079.57   16.33
  -1   0 -16   54.42   10.32
   1   0  16   47.38   12.67
  -1   0  16   53.79   11.09
   1   0 -16   55.89    8.63
   2   0 -16 1006.72   14.40
  -2   0 -16 1170.04   16.59
   2   0  16 1060.61   17.84
  -2   0  16 1165.00   15.11
  -3   0  16   23.09   11.34
  -3   0 -16   23.47    7.91
   3   0 -16   22.43    7.79
   3   0  16   40.22   15.87
  -4   0  16  668.29   14.77
  -4   0 -16  489.72   14.29
   4   0  16  661.72   20.34
   4   0 -16  513.21   10.48
  -5   0 -16    0.28   10.87
  -5   0  16    5.01   11.17
   5   0  16   23.69   16.83
   5   0 -16    3.37    6.46
   6   0 -16  508.30    8.95
   6   0  16  684.53   19.07
  -6   0  16  642.52   13.48
  -6   0 -16  350.21   13.34
   7   0  16   55.19   17.05
  -7   0  16   49.34    9.90
  -7   0 -16   39.89   11.53
   8   0  16  366.83   18.89
  -8   0  16  354.79   11.42
  -8   0 -16  253.77   12.60
   9   0  16   13.37   17.33
  -9   0  16   12.48   11.12
  -9   0 -16   17.24   11.02
 -10   0  16  127.64    9.81
 -10   0 -16   72.11   11.95
  10   0  16  117.57   18.66
 -11   0  16    4.50    9.34
 -11   0 -16    5.69   11.60
  11   0  16  -42.45   20.25
   1  -1 -16  728.18   12.59
  -1   1 -16  695.26   15.09
   1  -1  16  670.96   17.97
   1   1 -16  904.92   14.64
  -1  -1  16  885.26   15.27
  -1  -1 -16  971.05   13.90
   1   1  16  840.64   14.49
  -1   1  16  719.39   14.20
  -2   1  16   16.33   11.93
  -2   1 -16    2.20   11.36
   2  -1  16   18.64   17.23
   2  -1 -16    7.24    8.16
  -2  -1 -16    6.30    9.71
   2   1  16    7.01    8.52
  -2  -1  16    6.80   10.86
   2   1 -16    3.04    8.26
  -3   1 -16  207.67    9.49
   3   1 -16  244.75    9.81
  -3   1  16  316.89   12.53
   3  -1  16  314.14   19.44
  -3  -1 -16  342.00   12.14
   3   1  16  281.88   11.01
  -3  -1  16  341.96   12.19
   3  -1 -16  216.31    8.78
   4  -1  16   31.22   17.68
  -4   1  16    5.79    9.39
  -4  -1 -16    4.79   10.43
   4  -1 -16   12.58    6.51
   4   1  16   -8.96   14.93
   4   1 -16    5.51    7.64
  -4  -1  16    4.34   11.23
  -4   1 -16    7.19   10.80
   5   1 -16  343.82    8.97
   5  -1  16  615.97   20.36
  -5  -1 -16  347.50   12.68
  -5   1  16  621.57   11.83
   5   1  16  385.84   18.37
   5  -1 -16  409.85    8.27
  -5   1 -16  401.27   12.61
  -5  -1  16  385.53   12.91
  -6  -1  16   12.66   14.67
  -6  -1 -16    7.49    7.43
   6   1 -16   -5.32    6.24
   6  -1  16    7.22   17.67
   6   1  16   13.62   16.85
  -6   1  16   -0.54    8.63
  -6   1 -16   -1.80    7.53
  -7  -1 -16  128.91   12.48
   7  -1  16  362.04   18.59
   7   1  16  267.65   18.35
  -7  -1  16  211.66   13.81
  -7   1  16  356.53    9.51
  -7   1 -16  236.72   11.76
   8  -1  16   15.40   12.27
  -8  -1 -16    5.02   11.82
  -8  -1  16    0.15   12.03
   8   1  16    0.09   16.80
  -8   1  16    5.25    7.36
  -8   1 -16    1.14    7.23
   9   1  16  125.60   17.90
  -9  -1  16   81.36   15.48
  -9   1  16  120.78    8.19
  -9   1 -16   72.74    7.64
   9  -1  16  118.06   18.44
  -9  -1 -16   36.81    8.98
 -10  -1  16    6.16   11.54
 -10   1  16   -3.51    7.38
 -10   1 -16    6.58   10.52
  10  -1  16    2.55   19.70
  10   1  16   -4.96   18.20
 -10  -1 -16   -3.76   12.13
 -11  -1  16   70.33   12.47
 -11   1 -16   39.74    8.20
 -11   1  16  100.23    8.05
  11  -1  16   53.71   22.13
  11   1  16   61.92   20.11
 -11  -1 -16   37.88   13.26
   0   2 -16    5.36    7.66
   0  -2 -16   15.27    8.57
   0  -2  16   14.28   18.01
   0   2  16   23.92   11.30
  -1  -2 -16   31.65    8.96
  -1   2  16   24.69    8.67
  -1   2 -16   22.20   11.84
   1  -2  16   33.17   19.01
   1   2 -16   32.36   10.12
  -1  -2  16   14.58   16.24
   1  -2 -16   18.59    8.62
   1   2  16   44.01   11.14
  -2   2  16   39.77   10.67
   2  -2  16   21.55   12.99
  -2  -2  16   31.92   14.19
   2   2 -16   30.30    9.88
   2   2  16   42.94   11.38
  -2  -2 -16   41.22    9.03
   2  -2 -16   22.52    7.66
  -2   2 -16   19.30   11.03
   3  -2  16   64.02   17.99
  -3   2  16   17.84    9.58
   3  -2 -16   16.88    4.94
  -3  -2  16   18.07   12.48
   3   2  16   39.54   11.70
  -3  -2 -16   29.34    8.76
   3   2 -16   14.40    8.21
  -3   2 -16   36.41   10.98
   4  -2  16  157.39   19.27
   4   2 -16   87.52    8.64
   4  -2 -16  106.60    6.87
  -4   2  16  174.84    9.01
   4   2  16  105.82   10.02
  -4  -2 -16  116.17   10.10
  -4  -2  16  110.32   14.99
  -4   2 -16  112.04   10.98
   5  -2  16  -10.56   17.76
  -5  -2 -16   -5.02    9.84
   5   2  16   -9.27   14.68
  -5   2  16   -0.71    7.67
   5   2 -16   -0.25    7.63
  -5   2 -16    8.57   10.34
  -5  -2  16   12.43   14.04
   6  -2  16   32.61   17.84
   6   2  16   20.20   17.21
  -6  -2 -16   30.48   10.78
   6   2 -16   20.36    6.92
  -6   2  16   26.55    7.56
  -6   2 -16   21.17   10.37
  -6  -2  16   26.67   11.61
   7  -2  16   49.13   18.32
   7   2  16   28.76   17.35
  -7  -2 -16   15.69   10.89
   7   2 -16   10.58    5.96
  -7   2 -16   11.30   10.09
  -7   2  16   19.53    7.15
  -7  -2  16    8.50   11.75
   8   2  16   38.79   16.98
  -8  -2 -16   28.43   11.29
  -8   2 -16   27.27   10.10
  -8   2  16   33.41    6.71
  -8  -2  16   26.01   12.04
   8  -2  16   42.71   18.60
   9   2  16   24.54   17.54
  -9  -2 -16    6.38   12.27
  -9   2 -16   -2.85    9.97
  -9   2  16   19.23    6.63
   9  -2  16   32.95   13.53
  -9  -2  16    4.86   15.33
 -10  -2  16   24.95   13.25
  10   2  16   32.43   18.32
 -10  -2 -16    2.92   12.30
 -10   2 -16   16.75   10.43
  10  -2  16   20.50   21.84
 -10   2  16   32.09    6.87
 -11  -2  16   16.67   17.60
 -11  -2 -16   -1.51   13.34
 -11   2 -16    3.11   10.32
 -11   2  16   11.93    6.87
  11   2  16   14.78   19.18
   1  -3 -16   84.72    7.99
   1  -3  16  106.11   19.51
   1   3 -16   85.54   11.29
  -1   3  16  102.77   11.08
  -1  -3  16   77.83   21.92
  -1  -3 -16   61.08    9.46
  -1   3 -16   54.62   11.41
   1   3  16   75.83   11.24
   2  -3  16    0.59   18.16
  -2  -3 -16   -4.98    8.93
  -2   3  16   -7.10    9.77
  -2  -3  16   18.31   23.66
   2   3 -16   14.11    9.63
   2  -3 -16   11.29    7.05
   2   3  16   15.69   10.84
  -2   3 -16    4.41   10.57
  -3  -3 -16    7.94    9.07
   3  -3  16    9.87   17.67
  -3  -3  16    9.88   19.85
  -3   3  16   10.66    8.54
   3   3 -16    6.42    8.64
   3   3  16   -5.25   10.74
  -3   3 -16   -6.25   10.33
   3  -3 -16    7.23    6.31
   4  -3  16   34.95   17.57
  -4  -3  16    9.35   18.17
  -4   3  16   30.05    7.66
   4   3  16    9.40   11.75
  -4   3 -16   18.67   10.19
  -4  -3 -16   20.57    9.26
   4   3 -16   13.62   10.63
   5  -3  16   99.19   18.10
   5   3 -16   37.87    8.35
   5   3  16   51.45   14.02
  -5  -3  16   28.74   15.61
  -5   3  16   80.16    7.51
  -5   3 -16   40.41   10.34
  -5  -3 -16   59.80    9.89
   6   3 -16    9.07    7.14
   6   3  16   24.69   15.69
  -6  -3  16    8.89   14.37
  -6   3 -16   24.72    9.73
  -6  -3 -16    9.78    9.74
  -6   3  16   18.75    6.56
   6  -3  16   32.56   17.75
   7   3 -16   15.70    8.15
   7   3  16   18.73   16.96
  -7  -3 -16   36.99   12.31
  -7   3 -16   23.60    9.96
  -7  -3  16   36.17   17.41
  -7   3  16   31.97    6.28
   7  -3  16   30.74   19.35
   8   3  16   12.05   20.37
  -8  -3 -16    4.44   10.22
  -8   3 -16   -0.06    9.44
  -8  -3  16    1.42   16.09
   8  -3  16   -4.10   20.10
  -8   3  16    3.28    5.87
   9   3  16   19.24   17.22
  -9  -3 -16    1.02   10.58
  -9   3 -16  -10.90    9.83
  -9  -3  16    5.34   13.24
  -9   3  16    1.26    6.26
  10   3  16    5.33   18.09
 -10  -3 -16    9.27   10.95
 -10   3 -16  -11.23   10.56
 -10  -3  16    6.40   16.53
 -10   3  16   -1.79    6.42
   0  -4  16  363.60   21.05
   0   4  16  259.81   12.11
   0  -4 -16  257.55    9.34
   0   4 -16  153.09   12.92
   1   4  16   -7.44   11.64
  -1  -4 -16   -9.40    8.09
   1  -4  16   17.77   18.43
   1   4 -16   -4.13   11.87
  -1  -4  16   23.07   20.02
   1  -4 -16    4.95    6.71
  -1   4  16   -0.47   10.30
  -1   4 -16   -2.62   11.04
   2  -4  16  336.16   19.41
  -2  -4  16  340.09   23.09
   2   4 -16  212.47   12.73
  -2   4  16  330.71   10.33
  -2  -4 -16  155.68   10.42
  -2   4 -16  213.60   11.89
   2  -4 -16  277.74    7.76
   2   4  16  214.72   12.18
   3  -4  16   28.33   17.81
  -3  -4  16   22.61   22.64
   3   4 -16    4.74   12.17
  -3   4  16    8.54    5.56
  -3  -4 -16    6.96   10.46
  -3   4 -16    5.03    9.57
   3   4  16    5.58   11.15
  -4  -4  16  210.16   31.99
  -4  -4 -16  140.27   11.54
  -4   4  16  246.80    8.23
  -4   4 -16  200.42   10.81
   4   4  16  209.82   12.24
   4   4 -16  157.74   10.44
   4  -4  16  261.27   19.15
  -5  -4 -16    6.19    9.94
   5   4 -16    6.88    8.44
  -5  -4  16   13.38   34.12
   5   4  16   11.29   12.57
  -5   4 -16   12.06    9.35
  -5   4  16   -3.77    6.50
   5  -4  16  -13.12   18.78
  -6  -4 -16  137.89   11.63
  -6  -4  16  121.89   38.69
   6   4  16   98.52   15.10
  -6   4 -16  119.72   10.19
  -6   4  16  181.71    7.17
   6  -4  16  205.88   20.47
   6   4 -16  109.62    8.56
   7   4  16   -0.39   18.01
  -7  -4  16   42.22   42.27
  -7   4 -16   -9.85    9.76
   7   4 -16    0.01    8.04
   7  -4  16   17.38   14.69
  -7   4  16    4.19    6.01
  -7  -4 -16   -1.96   10.57
   8   4  16   45.65   17.90
  -8  -4  16   -3.81   42.01
  -8   4 -16   36.96   10.12
  -8  -4 -16   54.97   11.16
  -8   4  16   66.34    4.53
  -9   4  16    4.54    4.14
   9   4  16   10.51   18.64
  -9  -4  16    7.55   39.84
  -9   4 -16   11.66   10.12
  -9  -4 -16   -6.11   10.93
   1   5 -16  164.79   13.57
  -1  -5  16  320.02   21.73
   1   5  16  222.69   13.48
  -1  -5 -16  275.23    8.82
  -1   5  16  332.00   11.00
  -1   5 -16  253.88   13.10
   1  -5  16  369.71   20.31
  -2  -5  16   10.36   24.10
   2   5 -16   12.12   11.92
  -2   5  16    1.36    8.23
  -2   5 -16   10.26   10.40
  -2  -5 -16  -11.64    8.44
   2  -5  16   -1.65   19.12
   2   5  16   15.37   12.36
  -3  -5  16  369.98   22.89
  -3  -5 -16  280.68   11.61
   3   5 -16  248.55   13.66
  -3   5  16  352.59    9.34
  -3   5 -16  238.27   11.44
   3   5  16  234.71   13.07
   3  -5  16  327.69   20.54
  -4  -5  16    8.66   25.17
  -4   5 -16   15.30    9.82
   4   5 -16   16.46   11.75
  -4   5  16   13.50    6.93
   4   5  16    3.72   11.89
   4  -5  16   35.31   19.94
  -4  -5 -16   13.25   10.86
   5   5 -16  112.05   10.23
  -5  -5  16  153.49   27.93
  -5   5 -16  122.72   10.23
   5   5  16  141.57   13.22
  -5  -5 -16   81.90   12.44
  -5   5  16  168.74    7.27
   5  -5  16  169.01   21.54
  -6  -5  16    9.63   25.94
  -6   5  16    5.40    6.12
   6   5  16   11.31   14.61
  -6   5 -16   -7.91    9.45
  -6  -5 -16   11.03   13.32
   6   5 -16    3.99    9.77
  -7  -5  16  104.63   29.67
   7   5  16   70.42   17.24
  -7  -5 -16   30.65   14.75
  -7   5 -16   77.27   10.07
   7   5 -16   76.75    9.16
  -7   5  16  105.23    5.11
  -8   5  16    6.41    6.00
  -8  -5  16   15.95   32.69
   8   5  16   -3.32   18.28
  -8  -5 -16   11.06   18.01
  -8   5 -16    1.07   10.25
   0   6  16   57.10   10.92
   0   6 -16   41.44   12.22
   0  -6  16   64.07   21.61
   1   6  16   23.82   12.04
  -1   6  16    8.10    9.17
  -1   6 -16    6.07   11.00
   1  -6  16   12.19   25.57
  -1  -6  16    8.48   21.47
   1   6 -16    2.04   12.90
   2   6  16   70.06   13.40
   2   6 -16   52.49   13.18
  -2   6  16  108.68    8.52
  -2   6 -16   72.05   10.80
  -2  -6 -16   90.90    7.30
  -2  -6  16  107.86   21.58
  -3  -6 -16   -2.43    7.41
   3   6 -16    9.75   14.99
  -3   6 -16    3.08    9.73
  -3   6  16  -12.50    7.41
   3   6  16    6.62   12.19
  -3  -6  16   12.34   25.64
  -4  -6 -16  102.90    8.75
  -4   6 -16   69.41   10.19
   4   6 -16   91.28   13.73
  -4   6  16  101.37    7.41
   4   6  16   80.41   12.41
  -4  -6  16   87.21   26.98
  -5  -6 -16    2.76    9.09
   5   6 -16   -4.46   11.61
  -5   6  16    5.13    6.78
  -5   6 -16   -2.38    7.38
   5   6  16   -2.29   12.68
  -5  -6  16    8.42   26.46
  -6  -6  16   35.19   27.63
  -6   6 -16   17.09   10.08
   6   6  16   34.76   14.11
  -6  -6 -16   21.31   10.58
   6   6 -16   26.60   12.29
  -6   6  16   42.83    6.74
  -7   6  16    5.58    6.35
   7   6  16    7.10   16.99
  -7   6 -16    5.49   10.18
  -7  -6 -16    0.42   14.49
   7   6 -16    4.47    9.62
  -7  -6  16   -3.51   33.89
   1   7  16    7.11   12.38
  -1   7  16    8.34    9.82
  -1   7 -16   10.47   10.72
   1   7 -16    1.15   13.62
   2   7  16    4.77   14.02
   2   7 -16   17.18   17.62
  -2   7  16   13.09    8.29
  -2   7 -16   -6.89   12.86
   3   7 -16   27.39   15.66
  -3   7 -16    4.50   10.85
  -3   7  16   10.03    5.47
   3   7  16   11.37   13.04
  -4   7 -16    1.51   10.29
   4   7 -16    3.79   11.40
  -4   7  16    7.85    7.15
   4   7  16   16.08   12.71
   1  -1 -17  232.84    9.51
  -1   1 -17  229.46   11.76
   1  -1  17  211.99   15.78
   1   1 -17  275.63   10.51
  -1  -1  17  277.21   12.87
   1   1  17  243.76   12.09
  -1  -1 -17  317.13   10.25
  -1   1  17  235.27   12.02
  -2   1  17    7.29   11.34
  -2   1 -17   22.48   10.75
   2  -1  17   17.60   11.97
   2  -1 -17   17.02    7.98
  -2  -1 -17   16.83    8.84
   2   1  17   16.89   11.61
  -2  -1  17   24.35   10.81
   2   1 -17   17.55    7.97
  -3   1 -17   27.15    7.97
   3   1 -17   27.95    8.02
  -3   1  17   28.14   11.39
   3  -1  17   32.66   13.87
  -3  -1 -17   53.62    9.47
   3   1  17   37.99   12.54
  -3  -1  17   21.25   11.01
   3  -1 -17    8.80    7.64
  -4   1  17   -3.60   10.26
   4  -1  17    8.56   18.77
  -4  -1 -17   16.36   10.12
  -4   1 -17   10.95    7.97
   4  -1 -17    1.38    6.49
   4   1  17   15.67   14.79
   4   1 -17    8.93    7.80
  -4  -1  17   12.83   10.94
   5   1 -17   72.67    7.99
   5  -1  17  150.01   18.62
  -5  -1 -17   90.62    8.20
  -5   1  17  139.38   10.37
   5   1  17   96.54   12.41
   5  -1 -17  109.87    7.00
  -5   1 -17  108.16   11.48
  -5  -1  17  117.07   12.13
  -6  -1  17   19.37   14.50
   6  -1  17   -4.88   17.91
  -6  -1 -17   23.53   11.27
   6   1  17   10.01   16.73
  -6   1  17   15.86    9.34
  -6   1 -17   23.94   10.76
   6   1 -17    2.60    6.67
  -7  -1  17  102.00   13.12
   7  -1  17  198.97   18.85
  -7  -1 -17   85.88   12.24
   7   1  17  169.41   17.93
  -7   1  17  204.22    9.70
   7   1 -17  111.35    6.86
  -7   1 -17  144.73   11.38
   8  -1  17   45.09   18.76
  -8  -1 -17   14.70   12.21
  -8  -1  17   16.21   12.50
   8   1  17   20.03   16.96
  -8   1  17   27.33    8.85
  -8   1 -17    7.80   10.66
  -9  -1 -17   22.70   12.24
   9   1  17    3.82   17.94
  -9  -1  17   23.79   12.63
  -9   1  17   35.16    8.71
  -9   1 -17   23.90   10.82
   9  -1  17   45.20   18.51
  10   1  17    3.60   19.30
 -10  -1 -17    3.51   12.28
 -10  -1  17    7.88   15.32
  10  -1  17    4.24   19.91
 -10   1  17    7.25    8.30
 -10   1 -17   -4.82   10.99
 -11  -1 -17   10.62   13.10
 -11  -1  17   24.06   13.19
 -11   1  17   50.72    8.66
 -11   1 -17   18.03   12.22
  11  -1  17   64.03   23.53
  11   1  17    2.28   20.44
   0  -2 -17  652.36   12.13
   0   2 -17  672.52   14.75
   0  -2  17  592.43   19.30
   0   2  17  683.32   13.46
  -1  -2 -17    9.42    8.18
  -1   2  17   16.27   11.40
  -1   2 -17   23.90   10.69
   1  -2  17    2.42   19.90
   1   2 -17   12.01    9.79
  -1  -2  17    8.31   14.31
   1  -2 -17    8.00    8.41
   1   2  17   16.70   10.89
  -2   2 -17  206.77   12.43
  -2   2  17  289.17   12.50
   2  -2  17  270.63   20.63
  -2  -2  17  283.66   15.06
   2   2 -17  306.58   11.21
   2   2  17  299.61   11.94
  -2  -2 -17  355.24   10.45
   2  -2 -17  215.86    9.21
   3  -2  17   15.16   19.22
  -3   2  17    8.54   10.21
   3  -2 -17    1.99    7.42
  -3  -2  17   13.65   12.28
   3   2  17    6.35   11.09
  -3  -2 -17    1.32    8.65
   3   2 -17   -1.13    7.93
  -3   2 -17   -3.00    7.88
   4  -2  17  392.01   20.78
   4   2 -17  258.85    9.97
  -4   2  17  414.47   11.13
   4  -2 -17  266.67    8.27
   4   2  17  296.42   13.62
  -4  -2 -17  347.91   10.74
  -4  -2  17  335.94   13.26
  -4   2 -17  297.12   12.40
   5  -2  17   15.42   18.41
  -5   2  17    8.99    8.62
   5   2  17    9.50   14.46
  -5  -2 -17   -0.26    9.82
   5   2 -17    1.66    7.80
  -5  -2  17   14.35   11.20
  -5   2 -17    7.62   10.36
   5  -2 -17   -2.63    6.01
   6  -2  17  657.73   20.76
   6   2  17  346.83   19.23
   6   2 -17  371.00    9.52
  -6  -2 -17  492.15   13.22
  -6   2  17  696.60   11.02
  -6   2 -17  450.41   12.78
  -6  -2  17  503.10   14.17
   7  -2  17    4.80   12.96
   7   2 -17   10.19    6.26
   7   2  17   -0.38   17.34
  -7  -2 -17   12.49   10.59
  -7   2  17   10.26    7.47
  -7   2 -17    2.51   10.53
  -7  -2  17   15.74   11.37
   8   2  17  159.35   18.23
  -8  -2 -17  100.98   11.99
  -8   2  17  211.63    8.22
  -8   2 -17  100.18    8.23
  -8  -2  17  114.23   12.45
   8  -2  17  193.01   19.42
   9   2  17    6.49   18.47
  -9  -2 -17    6.72   11.51
  -9   2 -17    2.64   10.20
  -9   2  17    2.62    7.24
   9  -2  17   -8.53   20.33
  -9  -2  17   11.81   14.93
  10   2  17   64.79   19.60
 -10  -2 -17   47.40   12.18
 -10   2 -17   32.26   10.92
 -10   2  17   94.50    7.87
  10  -2  17   50.01   23.59
 -10  -2  17   43.48   13.32
   1  -3 -17  311.32    7.95
  -1   3  17  382.97   13.27
   1  -3  17  507.51   22.24
   1   3 -17  389.58   13.73
  -1  -3  17  401.63   24.56
  -1  -3 -17  319.22   11.53
   1   3  17  374.94   13.10
  -1   3 -17  252.60   12.80
   2  -3  17   -9.79   13.18
  -2  -3 -17   -7.72    8.88
  -2   3  17    3.20   10.28
  -2  -3  17    8.52   20.77
   2   3 -17    7.09    9.95
   2  -3 -17   11.40    5.18
   2   3  17   -3.59   10.86
  -2   3 -17   20.20   10.44
  -3  -3 -17  485.95   10.04
   3  -3  17  697.67   22.19
  -3   3  17  657.71   11.97
  -3  -3  17  388.78   20.47
   3  -3 -17  491.33    7.83
   3   3 -17  502.59   12.57
   3   3  17  544.50   13.13
  -3   3 -17  434.59   10.09
   4  -3  17   28.20   18.68
  -4   3  17    8.17    8.15
  -4  -3  17   -2.65   16.56
   4   3  17    0.68   11.96
  -4   3 -17    1.97   10.49
  -4  -3 -17   -4.86    6.62
   4  -3 -17   -4.07    4.28
   4   3 -17    1.45    8.24
   5  -3  17  488.75   21.01
   5   3 -17  269.76   10.18
   5   3  17  323.44   14.83
  -5  -3  17  298.00   16.75
  -5   3  17  515.07    9.71
  -5   3 -17  329.64    9.32
  -5  -3 -17  421.98   11.31
   6   3 -17    0.93    8.99
   6   3  17    5.35   14.62
  -6  -3  17    8.34   16.80
  -6   3  17   12.09    7.17
  -6   3 -17    2.30   10.17
  -6  -3 -17   15.64    8.94
   6  -3  17   20.10   18.99
   7   3  17  153.13   18.28
  -7  -3 -17  209.58   10.91
  -7  -3  17  157.55   17.19
  -7   3 -17  184.28   11.04
  -7   3  17  282.26    8.18
   7   3 -17  146.67    9.37
   7  -3  17  223.65   15.06
   8   3  17   11.77   17.83
  -8  -3 -17   -4.65   10.39
  -8   3 -17    4.97   10.00
  -8  -3  17   12.27   16.20
  -8   3  17   15.72    6.54
   8  -3  17   22.17   20.15
   9   3  17   72.83   19.36
  -9  -3 -17  104.23   11.31
  -9   3 -17   67.15    8.07
  -9  -3  17   93.73   17.15
  -9   3  17  137.90    7.48
   9  -3  17  133.93   23.49
  10   3  17   -3.66   19.19
 -10  -3 -17   18.62   10.84
 -10   3 -17    7.10   10.08
 -10  -3  17   -1.90   16.49
 -10   3  17    5.26    6.90
   0   4 -17   87.41   12.47
   0   4  17   94.96   12.26
   0  -4  17  178.99   22.20
   0  -4 -17   91.82    8.92
   1   4  17    1.55   11.38
  -1  -4 -17    6.59    8.56
   1  -4  17    2.79   20.44
   1   4 -17    4.63   11.22
  -1  -4  17   26.65   21.65
   1  -4 -17   -7.22    7.43
  -1   4  17  -13.81   10.63
  -1   4 -17   -1.87   11.54
   2  -4  17  239.62   20.31
   2  -4 -17  226.96    8.02
  -2  -4  17  241.90   25.54
   2   4 -17  218.63   12.15
  -2   4  17  303.54   10.55
  -2  -4 -17  132.68   10.75
  -2   4 -17  172.06   11.89
   2   4  17  197.20   11.80
   3  -4  17   -0.97   19.54
  -3  -4  17   17.67   25.17
  -3   4  17    4.64    8.68
  -3  -4 -17   -1.36   10.14
   3   4 -17    5.43    9.67
  -3   4 -17   -0.62    9.88
   3   4  17    6.13   10.46
  -4  -4  17  132.21   28.49
  -4  -4 -17  103.87   10.70
  -4   4  17  214.17    8.97
   4   4  17  145.20   12.39
  -4   4 -17  152.39   10.83
   4   4 -17  142.04    9.91
   4  -4  17  235.58   19.70
  -5  -4 -17   15.95   10.34
   5   4 -17   14.02   10.39
  -5  -4  17  -11.00   29.80
   5   4  17   21.40   13.08
  -5   4  17   11.51    7.24
  -5   4 -17    2.74   10.09
   5  -4  17    6.46   19.46
  -6  -4 -17   35.09   10.47
  -6  -4  17   32.11   40.25
   6   4  17   35.17   18.17
  -6   4 -17   26.85    9.95
  -6   4  17   39.98    7.09
   6  -4  17   39.24   20.37
   6   4 -17   25.07    9.91
   7   4  17  -10.59   16.83
  -7  -4  17   -0.48   29.34
   7   4 -17    0.14    8.64
  -7   4 -17   10.78    6.80
  -7   4  17    1.53    6.58
   7  -4  17   -0.20   21.56
  -7  -4 -17    7.87   12.05
   8   4  17   33.18   19.27
  -8  -4  17   22.03   33.57
  -8   4 -17   35.37   10.69
  -8   4  17   70.97    6.71
  -8  -4 -17   40.22   10.71
   9   4  17    3.88   19.14
  -9  -4  17    3.91   34.51
  -9   4 -17    7.69   10.16
  -9  -4 -17    2.06   10.43
  -9   4  17    4.39    6.58
  -1  -5  17   -1.12   20.78
   1   5  17   23.65   12.81
   1   5 -17    2.55   12.74
  -1  -5 -17   -7.56    8.16
  -1   5  17   -0.74    9.52
  -1   5 -17   15.12   11.60
   1  -5  17   10.01   19.64
  -2  -5  17   14.16   25.68
   2   5 -17   -1.94   11.36
  -2   5  17   -1.90    8.75
  -2  -5 -17   -3.70    9.26
  -2   5 -17    1.83   10.70
   2   5  17   11.27   11.71
   2  -5  17   18.04   20.03
  -3  -5  17    7.32   22.03
  -3  -5 -17   21.70   10.07
   3   5 -17    6.30   10.73
  -3   5  17   21.20    8.25
  -3   5 -17   14.35   10.29
   3   5  17    4.78   11.65
   3  -5  17   37.75   20.15
  -4  -5  17   16.86   28.26
  -4   5  17   -1.19    5.30
  -4   5 -17   -6.82   10.10
   4   5  17   -1.47   11.47
   4   5 -17    1.05   11.05
   4  -5  17    5.38   21.68
  -4  -5 -17   -3.78   10.85
  -5  -5  17    1.05   29.78
   5   5 -17    9.22   10.66
   5   5  17    9.77   12.53
  -5   5 -17    3.17    9.56
  -5   5  17    4.25    7.05
  -5  -5 -17   -4.88   12.24
   5  -5  17   -8.93   22.36
  -6  -5  17   -8.98   31.81
   6   5  17    6.85   13.69
  -6   5 -17    1.35    9.59
  -6  -5 -17    7.03   12.76
  -6   5  17   -4.13    4.65
   6   5 -17    0.88   10.51
  -7  -5  17    7.23   32.74
   7   5 -17    6.52    8.72
   7   5  17   15.81   16.41
  -7  -5 -17   10.14   13.13
  -7   5 -17   14.64    9.63
  -7   5  17    2.60    6.59
  -8  -5  17   12.96   32.97
   8   5  17   -0.03   19.63
  -8  -5 -17    5.72   13.95
  -8   5 -17   -4.11    9.94
  -8   5  17    3.00    6.45
   0   6  17   28.84   11.48
   0  -6  17   45.79   21.96
   0   6 -17   20.93   15.36
   1   6 -17    2.71   13.12
   1   6  17    5.64   12.50
  -1   6  17   -2.59   10.33
  -1   6 -17  -10.41   11.36
   1  -6  17  -16.57   22.29
  -1  -6  17   22.03   21.68
  -2  -6 -17   25.38    7.59
   2   6 -17   14.01   12.46
  -2   6  17   29.02    8.84
  -2   6 -17   27.26   10.93
   2  -6  17    0.14   22.69
  -2  -6  17   22.75   21.36
   2   6  17   24.73   12.49
   3   6 -17    9.21   14.04
  -3   6  17    1.24    7.83
  -3   6 -17   19.75   10.21
   3   6  17   -0.77   11.85
  -3  -6 -17    6.97    8.02
  -3  -6  17   10.19   21.87
  -4  -6 -17   29.52    9.48
  -4   6 -17   14.64   10.25
  -4   6  17   29.53    7.52
   4   6 -17   17.68   10.06
   4   6  17   16.12   14.73
  -4  -6  17   10.86   27.38
   5   6 -17   -2.92   11.51
  -5   6 -17    7.72    9.99
   5   6  17    7.33   12.41
  -5   6  17    4.82    4.91
  -5  -6 -17    2.33   10.30
  -5  -6  17   -1.83   28.14
   6   6  17    6.23   17.31
  -6   6 -17    9.56    7.13
  -6  -6 -17   17.36   14.77
   6   6 -17    7.07   10.81
  -6   6  17   14.71    7.05
  -6  -6  17   29.15   28.18
   1   7  17   43.75   12.98
  -1   7  17   62.19   10.65
  -1   7 -17   28.23   12.05
   1   7 -17   18.18   13.92
   2   7  17   10.77   13.71
   2   7 -17    5.82   13.74
  -2   7  17   -7.65    9.80
  -2   7 -17    5.31   11.33
   3   7 -17   58.65   16.02
  -3   7  17   66.22    8.88
  -3   7 -17   58.97   11.36
   3   7  17   49.89   16.15
   0   0  18 1008.86   12.20
   0   0 -18 1069.79   13.30
  -1   0 -18    4.97    8.89
   1   0  18    1.83    8.11
  -1   0  18   15.97   10.32
   1   0 -18   -8.20    7.71
   2   0 -18  350.38    9.71
  -2   0 -18  411.78   12.09
   2   0  18  400.74   14.77
  -2   0  18  436.71   11.93
  -3   0 -18    5.16   10.07
   3   0  18  -11.87   14.57
   3   0 -18    7.18    7.54
  -3   0  18   -3.25   10.62
  -4   0 -18  160.79   11.72
   4   0  18  150.09   17.32
   4   0 -18  128.87    8.28
  -4   0  18  169.56   12.38
  -5   0  18    7.33   11.70
  -5   0 -18   12.24   11.38
   5   0  18   36.92   18.29
   5   0 -18   10.38    6.85
  -6   0 -18  261.17   13.26
  -6   0  18  359.35   13.68
   6   0  18  435.79   20.59
   6   0 -18  363.43    9.07
  -7   0 -18   11.19   11.28
   7   0  18    5.82   18.21
  -7   0  18    9.51   13.33
   8   0  18  170.77   19.74
  -8   0  18  158.71   11.91
  -8   0 -18   95.40   12.05
   9   0  18    1.33   18.62
  -9   0  18    2.18   10.78
  -9   0 -18   -2.52   11.69
 -10   0  18   91.21   11.63
 -10   0 -18   44.57   12.83
  10   0  18   59.71   21.27
   1  -1 -18  554.48   10.81
  -1   1 -18  522.77   12.71
   1  -1  18  484.36   16.05
  -1  -1  18  558.21   13.97
   1   1 -18  547.17   11.48
   1   1  18  559.24   12.71
  -1  -1 -18  630.72   11.74
  -1   1  18  519.27   12.44
  -2   1 -18    6.95   10.36
   2  -1  18   29.12   15.54
   2  -1 -18    5.03    7.76
  -2  -1 -18  -12.13    9.02
   2   1  18   10.60   11.42
  -2  -1  18    9.16   10.47
   2   1 -18    5.91    7.60
  -2   1  18    8.62   10.89
  -3   1  18  316.75   13.00
   3   1 -18  324.81   10.32
  -3   1 -18  264.48   13.05
   3  -1  18  255.53   14.41
  -3  -1 -18  471.88   12.06
   3   1  18  412.89   14.12
  -3  -1  18  411.39   12.50
   3  -1 -18  283.00    9.43
  -4   1 -18   15.40   11.33
  -4   1  18    7.94   11.27
   4  -1  18   11.11   13.42
  -4  -1 -18    8.83    9.59
   4  -1 -18   16.80    6.88
   4   1  18   17.33   14.41
   4   1 -18   10.44    7.60
  -4  -1  18    7.91   10.70
   5   1 -18  192.13    9.09
   5  -1 -18  210.69    6.63
   5  -1  18  281.34   20.28
  -5   1  18  276.82   12.22
  -5  -1 -18  255.10   11.69
   5   1  18  219.10   17.31
  -5  -1  18  249.57   12.41
  -5   1 -18  182.42   12.24
   6  -1  18   18.87   18.57
  -6  -1 -18    2.62   10.47
   6   1  18   12.89   17.62
  -6   1  18   12.40    9.93
   6  -1 -18    5.42    5.91
   6   1 -18    3.19    6.96
  -6   1 -18    1.27   11.20
  -6  -1  18   -4.03   11.62
  -7  -1  18  122.42   12.56
   7  -1  18  206.39   19.47
  -7  -1 -18  111.14   11.58
   7   1  18  164.54   18.82
  -7   1  18  230.10   10.92
   7   1 -18  150.93    7.53
  -7   1 -18  136.09   11.94
   8  -1  18    9.10   18.12
  -8  -1  18   12.28   15.37
  -8  -1 -18   11.09   11.84
   8   1  18   24.76   18.47
  -8   1  18    9.86    9.18
  -8   1 -18   13.46   11.17
   9   1  18   92.14   19.76
  -9  -1  18   41.12   13.51
  -9  -1 -18   37.98   12.46
  -9   1  18   92.37    9.67
  -9   1 -18   60.65   11.65
   9  -1  18   46.99   19.81
  10   1  18   -3.44   19.98
 -10  -1 -18   -5.65   13.09
 -10  -1  18   -1.51   13.39
 -10   1  18    8.69    9.19
 -10   1 -18    1.59   11.50
  10  -1  18    6.82   21.55
   0  -2 -18   38.36    8.27
   0   2 -18   33.82   10.23
   0  -2  18   36.65   15.68
   0   2  18   30.44   11.06
  -1  -2 -18    9.39    8.12
  -1   2 -18    9.21   10.58
   1  -2  18   24.04   18.02
   1   2 -18    0.64    6.64
  -1  -2  18    9.10   14.37
   1  -2 -18   -1.91    5.81
   1   2  18   -4.24   10.59
  -1   2  18   15.91   11.31
  -2   2  18  123.22   12.57
  -2   2 -18  106.55   11.74
   2  -2  18  102.74   20.84
  -2  -2  18  143.64   13.79
   2   2 -18  169.27    9.67
   2   2  18  168.14   11.58
  -2  -2 -18  145.31    9.36
   2  -2 -18  102.50    8.66
  -3   2 -18   -7.54   11.15
  -3   2  18   -0.66   10.90
   3  -2  18    4.71   19.55
   3  -2 -18   -0.57    7.45
  -3  -2  18   10.27   12.51
   3   2  18   -1.86   11.25
  -3  -2 -18    7.82    8.41
   3   2 -18   -2.15    7.82
   4  -2 -18   73.35    7.24
   4  -2  18  136.13   20.33
   4   2 -18   80.45    8.45
  -4   2  18  126.08    7.86
   4   2  18   96.95   12.90
  -4  -2 -18  102.90    9.40
  -4  -2  18  116.19   12.03
  -4   2 -18   74.75   11.41
   5  -2  18   37.85   19.21
  -5   2  18   -0.92    8.99
   5   2  18   -9.34   13.78
  -5  -2 -18    3.45    9.36
   5   2 -18    3.21    8.01
  -5  -2  18    6.73   10.96
  -5   2 -18    8.27    7.61
   5  -2 -18    6.65    6.13
   6  -2  18   37.72   20.17
   6   2  18   -5.78   15.82
   6   2 -18   18.00    7.17
  -6   2  18   30.29    9.00
  -6  -2 -18   38.58    9.91
  -6  -2  18   30.22   11.45
  -6   2 -18   30.61   10.73
   7  -2  18   -4.03   19.85
   7   2 -18    6.51    8.12
   7   2  18   -0.69   18.01
  -7  -2 -18   -5.72   10.26
  -7   2  18   14.01    8.33
  -7   2 -18   -8.65   10.71
  -7  -2  18    9.58   14.02
   8   2  18   28.41   18.33
  -8  -2 -18   12.56   10.45
  -8   2  18   25.08    5.94
  -8   2 -18    6.81   10.90
  -8  -2  18   17.42   11.68
   8  -2  18   45.93   20.53
   9   2  18   16.19   18.57
  -9  -2 -18  -10.83   11.45
  -9   2  18   -3.44    7.91
  -9   2 -18   -3.86   10.57
  -9  -2  18   -3.33   12.35
   9  -2  18   53.12   22.07
  10   2  18   28.35   20.04
 -10  -2 -18   16.99   11.87
 -10   2  18   17.02    5.89
 -10   2 -18   15.31   10.95
  10  -2  18   33.37   23.27
 -10  -2  18   14.94   13.04
   1  -3 -18   69.24    8.57
  -1   3 -18   80.43   12.46
  -1   3  18   98.14   12.31
   1  -3  18   94.08   22.05
   1   3 -18  118.63   11.11
  -1  -3  18   66.80   22.25
  -1  -3 -18  111.25    9.38
   1   3  18  112.73   11.62
   2  -3  18   57.54   21.05
  -2   3  18  -12.95   11.11
  -2  -3 -18    8.77    8.21
  -2  -3  18   -1.75   18.29
   2   3 -18   -4.54    8.92
   2  -3 -18   -2.85    7.53
   2   3  18    4.45    7.26
  -2   3 -18    4.03   11.04
  -3  -3 -18   39.77    8.86
   3  -3  18   37.05   19.61
  -3   3  18   39.30   10.06
  -3  -3  18   61.65   20.96
   3  -3 -18   35.91    7.09
   3   3  18   31.92   10.62
   3   3 -18   27.92    8.73
  -3   3 -18   35.95   11.12
   4  -3 -18    2.02    6.66
   4   3 -18    3.52    8.11
   4  -3  18  -13.17   20.15
  -4   3  18    5.67    9.01
  -4  -3  18  -18.89   15.89
   4   3  18    5.88   11.98
  -4   3 -18    1.63   10.52
  -4  -3 -18   -5.50    8.87
   5  -3  18   44.33   14.58
   5   3 -18   20.52    8.14
  -5   3  18   59.01    8.62
   5   3  18   37.35   12.90
  -5  -3  18   37.62   17.69
  -5   3 -18   35.63   10.79
  -5  -3 -18   50.85    8.99
   6   3 -18    7.09    9.16
   6   3  18   11.84   14.97
  -6   3  18    8.57    8.04
  -6  -3  18    0.39   17.13
  -6  -3 -18    5.90    8.92
  -6   3 -18   17.05   10.48
   6  -3  18    5.20   20.64
   7   3  18   25.70   17.55
   7   3 -18   16.34    7.13
  -7  -3  18   29.09   16.42
  -7   3  18   47.16    7.88
  -7  -3 -18   13.58    9.30
  -7   3 -18   10.01   10.58
   7  -3  18   72.95   20.50
   8   3  18   12.51   18.27
  -8  -3 -18   -0.67    9.43
  -8  -3  18    4.10   13.17
  -8   3  18    3.10    5.35
  -8   3 -18    4.14    7.30
   8  -3  18   -5.56   22.94
   9   3  18    8.62   19.04
  -9  -3 -18    0.67   10.10
  -9  -3  18    9.06   16.06
  -9   3 -18   13.04   10.38
  -9   3  18    3.41    7.39
   9  -3  18   19.39   23.40
   0   4  18  187.99   13.47
   0   4 -18  119.52   12.87
   0  -4  18  314.81   25.45
   0  -4 -18  157.42    9.40
  -1  -4 -18   10.08    8.80
   1  -4  18   -9.25   22.73
  -1  -4  18    3.02   25.00
  -1   4  18   23.89   11.06
   1   4 -18    7.72   10.99
   1  -4 -18   11.16    7.57
   1   4  18   -2.60   11.25
  -1   4 -18    6.23   11.14
   2  -4  18  197.72   22.56
   2  -4 -18  176.49    8.04
  -2  -4  18  142.26   26.28
  -2   4  18  192.40   10.98
   2   4 -18  165.29   11.41
  -2  -4 -18  119.94   10.28
   2   4  18  155.43   11.96
  -2   4 -18  157.83   12.28
   3  -4  18    6.73   20.44
  -3  -4  18   22.45   27.08
  -3   4  18    1.66    9.12
  -3  -4 -18   -3.67    9.43
   3   4 -18    3.52    9.04
   3   4  18  -10.25   11.01
  -3   4 -18  -17.23   10.54
  -4  -4  18   86.74   29.09
  -4  -4 -18  111.88   10.56
  -4   4  18  182.71    7.36
   4   4  18  124.03   12.09
  -4   4 -18  119.50   11.05
   4   4 -18  134.72    9.60
   4  -4  18  173.34   20.54
  -5  -4 -18    1.64    9.35
   5   4 -18   -0.05    8.11
  -5  -4  18   -4.22   28.80
   5   4  18    4.79   12.06
  -5   4  18    3.58    8.09
  -5   4 -18    4.30   10.36
   5  -4  18   -2.34   21.36
  -6  -4 -18   85.98   10.05
  -6  -4  18   49.75   33.05
   6   4  18   78.59   14.13
  -6   4  18  111.44    8.00
  -6   4 -18   87.02   10.52
   6   4 -18   57.50   10.40
   6  -4  18  130.25   22.70
   7   4 -18   -0.84    7.15
   7   4  18   -3.36   16.19
  -7  -4  18   27.47   30.59
  -7   4 -18   21.84   10.14
  -7   4  18   -3.20    7.45
   7  -4  18   -5.86   23.73
  -7  -4 -18   -1.29    9.38
   8   4  18   14.58   19.51
  -8  -4  18   23.33   30.09
  -8   4 -18   27.95   10.36
  -8   4  18   43.91    7.41
   8  -4  18   29.54   17.98
  -8  -4 -18   40.93   10.00
   1  -5  18  122.16   22.29
   1   5  18   46.81   12.68
  -1  -5  18   89.06   24.35
   1   5 -18   57.84   12.69
  -1  -5 -18   67.51    9.11
  -1   5  18   82.66   11.28
   1  -5 -18   93.42    7.71
  -1   5 -18   58.38   12.37
  -2  -5  18   15.07   24.58
   2   5 -18   -9.28   11.11
  -2   5  18   13.95    9.33
  -2  -5 -18    0.36    9.04
  -2   5 -18    4.25   11.07
   2   5  18    4.82   11.39
   2  -5  18   12.79   22.24
  -3  -5  18  185.65   26.51
  -3  -5 -18   80.52   10.75
  -3   5  18  168.64    9.92
   3   5 -18  165.25   11.21
  -3   5 -18  147.92   11.48
   3   5  18  123.88   11.71
   3  -5  18  184.77   22.77
  -4  -5  18   18.74   26.51
  -4   5  18   -9.21    8.20
   4   5  18    4.45   11.84
  -4   5 -18    6.04   10.47
   4   5 -18   -0.54   11.34
   4  -5  18    0.65   22.09
  -4  -5 -18   -5.83   11.43
  -5  -5  18   82.44   28.66
   5   5 -18   57.47   11.17
   5   5  18   74.69   12.99
  -5   5  18   86.44    8.44
  -5   5 -18   48.12   10.90
  -5  -5 -18   54.72   11.90
   5  -5  18  113.88   24.05
  -6  -5  18   -1.61   30.12
   6   5  18   12.37   14.15
  -6   5 -18   12.68   10.19
  -6  -5 -18    3.68   12.16
  -6   5  18    4.95    7.37
   6   5 -18   -2.80   10.34
   6  -5  18   -4.53   16.80
   7   5 -18   30.78    9.65
  -7  -5  18   48.99   38.94
   7   5  18   47.06   16.13
  -7  -5 -18   32.56   12.13
  -7   5 -18   26.61   10.55
  -7   5  18   58.75    7.51
   0   6  18   39.05   12.38
   0  -6  18   49.66   23.04
   0   6 -18   35.94   12.72
   1   6  18    3.19   13.43
   1   6 -18   16.86   15.89
  -1   6  18    1.36   10.37
  -1   6 -18    8.36   11.58
   1  -6  18   68.33   24.13
  -1  -6  18   19.11   23.33
  -2  -6 -18   89.19    9.02
   2   6 -18   63.70   12.65
  -2   6  18  100.59   10.24
  -2   6 -18   67.84   11.98
   2  -6  18   64.31   24.64
  -2  -6  18   85.64   24.14
   2   6  18   44.61   12.69
   3   6 -18   -1.96   11.05
  -3   6  18    4.82    8.75
  -3   6 -18   -1.94   11.16
   3   6  18   15.26   11.92
  -3  -6 -18    3.73    8.94
  -3  -6  18   10.91   23.87
  -4  -6 -18   44.36   10.87
  -4   6  18   73.81    8.61
  -4   6 -18   33.31   11.16
   4   6  18   49.83   12.13
   4   6 -18   65.88   12.51
  -4  -6  18   52.71   30.43
   5   6 -18    1.03   11.25
   5   6  18    5.06   12.34
  -5   6 -18   -2.04    7.64
  -5   6  18    2.18    7.76
  -5  -6 -18   16.51   11.31
  -5  -6  18   15.63   30.52
   1  -1 -19  147.56    8.62
  -1   1 -19  145.77   10.63
   1  -1  19  134.07   14.74
  -1  -1  19  140.14   12.02
   1   1  19  177.73   11.24
   1   1 -19  152.96    8.85
  -1  -1 -19  146.13    6.83
  -1   1  19  151.66    8.23
  -2   1 -19   31.10   10.69
   2  -1  19   67.83   15.36
   2  -1 -19   23.54    5.53
   2   1  19   29.46   11.48
  -2  -1 -19   35.22    8.46
  -2  -1  19   25.42   10.96
   2   1 -19   36.60    7.64
  -2   1  19   27.89   10.78
  -3   1  19   12.30   11.18
  -3   1 -19   25.14   10.79
   3   1 -19   11.74    7.54
   3  -1  19   -7.01   17.07
   3   1  19    9.47   12.65
  -3  -1 -19   27.30    9.03
  -3  -1  19    6.63   10.63
   3  -1 -19   17.26    7.47
  -4   1  19  -12.01   11.71
  -4   1 -19   11.46   11.36
   4  -1  19    5.51   13.58
   4  -1 -19    5.99    5.21
   4   1  19  -18.51    9.93
  -4  -1 -19   -0.49    9.39
   4   1 -19    3.85    7.11
  -4  -1  19   -1.66   10.45
   5   1 -19  103.27    8.20
  -5   1 -19  108.48   11.56
   5  -1 -19  111.67    7.61
  -5   1  19   97.47   11.74
   5  -1  19  119.16   20.15
  -5  -1 -19  120.18    8.10
   5   1  19  101.56   15.51
  -5  -1  19  162.17   14.12
   6  -1  19   21.57   19.83
  -6   1  19    4.54   10.62
  -6  -1 -19  -12.42    9.84
   6   1  19   30.92   17.89
   6   1 -19    2.73    6.98
   6  -1 -19    2.58    6.43
  -6  -1  19    5.60   11.32
  -6   1 -19    2.00   11.40
   7  -1  19  101.55   20.99
  -7  -1 -19   62.66    8.26
   7   1  19   67.05   19.46
  -7   1  19  108.67   10.69
   7   1 -19   60.25    7.26
  -7   1 -19   45.32   11.77
  -7  -1  19   74.41   11.98
  -8  -1  19   -0.34   15.01
   8  -1  19   -2.34   13.85
   8   1  19    0.03   19.50
  -8  -1 -19    5.18   11.14
  -8   1  19    1.55   10.17
  -8   1 -19    1.74   11.20
  -9  -1  19   33.74   13.32
   9   1  19    6.64   21.25
  -9  -1 -19    7.79   12.50
  -9   1  19   11.78   10.32
  -9   1 -19   10.34   11.58
   9  -1  19   15.75   20.62
 -10   1 -19  -10.61   12.01
   0  -2 -19  480.06   10.83
   0   2 -19  467.69   12.71
   0  -2  19  385.69   16.97
   0   2  19  458.83   10.27
  -1  -2 -19    5.54    8.09
  -1   2 -19   10.64   10.51
   1  -2  19   27.81   17.59
  -1  -2  19  -20.91   14.00
   1   2 -19   13.39    8.98
   1  -2 -19    7.16    7.73
   1   2  19    0.45   10.54
  -1   2  19    9.86   10.94
  -2   2  19  256.99    9.85
  -2   2 -19  261.56   12.72
   2  -2  19  307.26   20.30
  -2  -2  19  374.18   15.37
   2   2  19  386.96    9.64
   2   2 -19  395.75   11.02
  -2  -2 -19  416.71   10.25
   2  -2 -19  268.11    9.49
  -3   2 -19    2.12   11.19
  -3   2  19   12.59    7.94
   3  -2  19  -11.11   21.39
   3  -2 -19   -3.05    7.49
  -3  -2  19    9.15   11.64
   3   2  19  -11.82   11.35
  -3  -2 -19   15.10    7.99
   3   2 -19    1.28    7.57
   4  -2 -19  207.62    8.27
   4  -2  19  237.32   21.62
  -4   2  19  239.03   11.92
   4   2 -19  228.67    9.37
   4   2  19  282.20   13.49
  -4  -2  19  261.26   12.72
  -4  -2 -19  292.51   10.10
  -4   2 -19  184.98   12.21
   5  -2  19    7.61   14.50
  -5   2  19    4.79    9.80
   5   2  19    1.68   13.55
  -5  -2 -19    1.87    8.56
  -5  -2  19   -1.36   11.17
   5  -2 -19    4.45    6.32
   5   2 -19    1.97    9.16
  -5   2 -19    5.06   11.00
   6  -2  19  350.79   22.23
   6   2  19  217.24   16.64
  -6   2  19  356.14   11.03
   6   2 -19  161.26    8.67
  -6  -2 -19  293.38   11.23
  -6  -2  19  277.76   12.48
  -6   2 -19  235.71   12.45
   7  -2  19   -9.28   20.26
   7   2  19   -8.58   18.41
  -7   2  19   -0.08    9.05
  -7  -2 -19   17.25    9.62
   7   2 -19    3.98    6.88
  -7  -2  19    4.92   11.24
  -7   2 -19    6.04   11.04
   8   2  19   86.13   19.88
  -8  -2 -19  107.48   11.04
  -8   2  19  166.37    9.67
  -8   2 -19   91.16   11.84
  -8  -2  19  121.79   14.86
   8  -2  19  184.82   22.16
   9   2  19   -0.20   20.11
  -9  -2 -19   -1.37   11.02
  -9   2  19    1.34    8.75
  -9   2 -19  -19.01   11.57
  -9  -2  19   -1.83   12.04
   9  -2  19   -0.50   22.37
  -1   3  19  326.98   13.43
   1  -3 -19  234.83    9.98
  -1   3 -19  220.88    9.92
   1  -3  19  262.62   24.07
  -1  -3  19  260.93   20.96
   1   3 -19  363.18   11.91
  -1  -3 -19  319.98   10.49
   1   3  19  363.94   12.28
  -2   3 -19    7.97   11.16
  -2   3  19   20.09   11.47
   2  -3  19   -0.14   22.03
  -2  -3 -19    4.48    5.65
  -2  -3  19   18.92   21.66
   2   3 -19    6.16    8.85
   2  -3 -19    8.70    7.58
   2   3  19   -4.05   10.41
  -3  -3 -19  298.38    7.92
   3  -3  19  335.83   22.17
  -3   3  19  298.67   11.92
  -3  -3  19  242.84   18.25
   3  -3 -19  227.85    8.51
   3   3  19  288.86   11.98
   3   3 -19  295.30   12.05
  -3   3 -19  176.54   12.26
   4   3 -19    0.15    7.86
   4  -3  19  -15.18   21.76
  -4   3  19   13.90    9.70
  -4  -3  19   -5.56   18.40
   4   3  19   10.71   11.71
   4  -3 -19    8.79    4.71
  -4   3 -19   -4.72   11.19
  -4  -3 -19    9.97    8.37
   5  -3  19  300.90   21.80
  -5   3  19  290.50   10.44
   5   3  19  220.59   13.66
  -5  -3  19  203.62   15.34
   5   3 -19  192.48    9.19
  -5   3 -19  198.39   11.96
  -5  -3 -19  218.40    9.63
   6  -3  19    1.84   20.66
   6   3 -19   11.01    9.21
   6   3  19  -14.72   14.20
  -6   3  19    4.61    8.48
  -6  -3  19  -12.42   13.82
  -6  -3 -19    5.90    8.35
  -6   3 -19   -8.55   10.61
   7   3  19   76.90   16.95
   7   3 -19   75.92    9.29
  -7   3  19  139.09    9.43
  -7  -3  19   90.98   16.69
  -7  -3 -19  110.64    7.20
  -7   3 -19  103.73   11.34
   7  -3  19  142.66   23.16
   8   3  19   -6.45   19.77
  -8   3  19    1.43    8.24
  -8  -3  19   15.69   12.78
  -8  -3 -19   -6.56    9.52
  -8   3 -19    3.19   10.77
   8  -3  19   21.46   23.00
   0   4  19   38.61   12.38
   0   4 -19   23.68   11.56
   0  -4  19   29.39   25.34
   0  -4 -19   33.19    8.99
  -1   4 -19    0.47   11.60
  -1  -4 -19    6.99    8.73
   1  -4  19    7.07   23.25
  -1   4  19   20.59   11.26
  -1  -4  19    8.92   25.45
   1   4 -19   -2.32   10.76
   1   4  19   -5.88   10.93
   1  -4 -19    0.82    7.87
   2  -4  19   99.48   22.63
  -2   4  19   83.59   11.39
  -2  -4  19   58.77   27.87
   2   4 -19   70.66   10.31
  -2  -4 -19   66.74    9.32
   2   4  19   68.16   11.15
   2  -4 -19   56.26    7.86
  -2   4 -19   46.38   11.90
   3  -4  19  -10.38   22.24
  -3  -4  19  -10.81   28.96
  -3   4  19    4.38    9.91
  -3  -4 -19   -5.36    9.38
   3   4 -19    6.76   10.97
   3   4  19   -5.80   11.14
  -3   4 -19   11.35   10.79
   4  -4  19  101.08   22.39
  -4  -4  19   45.94   26.07
  -4  -4 -19   89.91    9.58
  -4   4  19   92.38    9.82
   4   4  19   76.93   11.49
  -4   4 -19   59.14    8.27
   4   4 -19   87.67    9.03
  -5  -4 -19    0.86    9.09
  -5  -4  19   -0.23   24.03
   5   4 -19    4.41    9.96
  -5   4  19    8.99    6.11
   5   4  19   -3.90   12.08
  -5   4 -19    9.69   10.71
   5  -4  19   38.33   21.27
  -6  -4 -19   27.02    9.06
  -6  -4  19   25.07   22.84
   6   4  19   27.19   14.06
  -6   4  19   28.50    8.35
  -6   4 -19   27.26   10.81
   6   4 -19   11.42   10.10
   6  -4  19   38.81   22.77
  -7  -4 -19   14.11    9.60
   7   4 -19    4.43    9.32
   7   4  19   -3.42   16.14
  -7  -4  19   38.65   27.44
  -7   4  19   11.30    7.93
  -7   4 -19   16.38   10.75
   7  -4  19   42.35   22.99
  -8   4 -19   15.59   11.13
  -8  -4 -19   10.46    9.54
   1  -5  19   37.11   23.13
  -1  -5  19   -4.73   25.27
   1   5 -19    7.42   11.43
  -1   5  19    5.52   11.46
   1  -5 -19    2.53    7.45
  -1  -5 -19   -9.86    9.21
  -1   5 -19    7.90   12.15
   1   5  19   12.29   12.28
  -2  -5  19   35.85   26.62
  -2   5  19   -0.78   10.30
   2   5 -19   -3.08   13.04
  -2  -5 -19    7.23    9.63
   2   5  19    9.49   11.53
  -2   5 -19   -0.21   11.42
   2  -5  19   19.81   22.76
  -3  -5  19   38.21   29.19
  -3  -5 -19    7.17   10.71
  -3   5  19    2.88    6.53
   3   5 -19   10.26    9.59
   3   5  19   23.13   11.16
  -3   5 -19   -1.29   11.03
   3  -5  19   22.55   23.01
  -4  -5  19   -4.04   36.64
  -4   5  19   20.04    9.10
   4   5  19   -2.00   11.57
  -4   5 -19   -1.37   11.29
   4   5 -19   -4.12    8.92
   4  -5  19   44.34   22.64
  -4  -5 -19   -3.83   11.10
  -5  -5  19  -10.30   39.93
   5   5 -19    0.07    8.67
  -5   5  19   -8.00    8.74
   5   5  19   15.22   12.20
  -5   5 -19   -6.58   10.66
  -5  -5 -19   -4.88   11.04
   5  -5  19   24.39   24.86
  -6  -5  19  -21.20   44.19
   6   5  19   -1.93   13.56
  -6   5  19    6.83    8.04
  -6  -5 -19   -5.72   11.01
  -6   5 -19    7.70   10.77
   6   5 -19    0.77   10.45
   6  -5  19   31.68   25.87
   0   6 -19   -4.02   13.09
   0   6  19    6.99   12.81
   0  -6  19   10.24   25.54
   1   6  19   -3.44   12.59
   1   6 -19   11.65   12.83
  -1   6  19   11.65   10.97
   1  -6  19  -38.81   30.42
  -1   6 -19    6.61   12.28
  -1  -6  19   13.42   25.81
  -2  -6 -19   10.87    6.92
   2   6 -19   19.05   11.64
  -2   6  19   20.10   10.50
  -2   6 -19   12.19   11.67
   2  -6  19   35.95   25.66
   2   6  19   18.19   11.72
  -2  -6  19    4.16   26.21
  -3   6  19   -4.37    9.29
   3   6 -19   10.71   10.37
  -3  -6 -19    3.58   10.32
  -3   6 -19    4.94   11.44
   3   6  19   14.45   11.72
   3  -6  19   37.55   27.00
  -3  -6  19    4.16   26.95
  -4   6 -19    1.49   11.48
   4   6 -19    8.29   11.51
  -4  -6 -19   10.77   11.42
   0   0  20  477.22   12.71
   0   0 -20  489.36   10.51
   1   0  20   64.70   11.68
  -1   0 -20   32.70    8.31
  -1   0  20   40.45   10.74
   1   0 -20   40.61    7.45
   2   0 -20  236.39    9.05
   2   0  20  248.29   13.46
  -2   0 -20  279.96   10.29
  -2   0  20  270.41   11.30
  -3   0 -20   -1.90    9.34
   3   0  20  -10.98   13.53
   3   0 -20    7.21    7.04
  -3   0  20   -2.31    9.85
  -4   0 -20  234.61   11.47
   4   0  20  178.53   11.84
   4   0 -20  207.23    8.71
  -4   0  20  269.72   12.26
  -5   0 -20   18.07   10.55
   5   0  20   11.52   17.45
   5   0 -20   18.59    7.34
  -5   0  20    7.44   11.42
  -6   0  20  187.61   12.63
  -6   0 -20  167.45    8.99
   6   0  20  131.24   21.13
   6   0 -20  176.64    8.01
  -7   0  20   12.93   12.99
  -7   0 -20   30.74   11.88
   7   0  20   12.54   19.96
  -8   0 -20   52.56   12.15
   8   0  20   94.45   21.59
  -8   0  20   92.33   13.48
  -9   0 -20   -4.96   12.95
   9   0  20    6.95   22.13
  -9   0  20    1.94   12.89
   1  -1 -20  301.57    8.95
  -1   1 -20  293.97   10.86
   1  -1  20  290.37   14.51
  -1  -1  20  317.04   12.55
   1   1  20  331.84   12.07
   1   1 -20  328.13    9.71
  -1   1  20  322.74   11.67
  -1  -1 -20  291.23    7.59
  -2   1 -20   -9.55    9.85
   2  -1  20   -6.54   14.74
   2  -1 -20    7.50    7.34
   2   1  20    2.35   10.99
  -2  -1  20    6.14   10.57
  -2  -1 -20   -0.58    8.12
  -2   1  20   19.31   10.62
   2   1 -20   12.94    7.68
  -3   1 -20  171.02   11.61
   3   1 -20  213.13    8.64
   3  -1  20  168.61   17.16
   3   1  20  228.89   12.80
  -3  -1 -20  246.84    9.87
  -3  -1  20  228.08   11.68
   3  -1 -20  186.84    8.45
  -3   1  20  167.21   11.75
  -4   1  20   10.49   11.32
  -4   1 -20    7.40   11.00
   4  -1  20   -0.05   12.53
   4  -1 -20    3.93    5.00
   4   1  20    5.73   13.61
  -4  -1 -20   -4.05    8.86
   4   1 -20   -2.29    7.15
  -4  -1  20    4.03   10.49
   5   1 -20  117.81    8.30
  -5   1  20  107.02   12.59
  -5   1 -20   88.56   12.18
   5  -1 -20  103.34    7.52
   5  -1  20  129.41   20.51
   5   1  20  122.39   15.76
  -5  -1 -20  153.58   10.21
  -5  -1  20  144.04   11.61
  -6   1 -20    4.76   11.99
  -6   1  20   -0.04    8.22
   6  -1  20    7.51   20.50
   6   1  20   16.48   16.60
  -6  -1 -20   -4.43    9.74
   6   1 -20   -0.72    7.58
  -6  -1  20    4.59   11.27
   6  -1 -20    3.58    6.76
   7  -1  20  126.21   15.70
  -7   1  20  108.28   12.03
   7   1  20   88.35   14.69
  -7  -1 -20   84.38   11.33
   7   1 -20   85.82    7.29
  -7  -1  20  119.79   12.14
  -7   1 -20   65.19   11.88
   8  -1  20  -15.31   21.45
   8   1  20   20.00   20.28
  -8  -1 -20    9.10   10.85
  -8   1  20   11.11   10.56
  -8   1 -20    3.91   11.81
  -8  -1  20   13.31   14.24
   9   1  20   45.12   21.45
  -9  -1 -20   14.49    8.81
  -9   1  20   65.12   11.41
  -9   1 -20   25.46   12.39
  -9  -1  20   61.42   13.08
   9  -1  20   52.99   22.52
   0  -2 -20   42.51    5.83
   0  -2  20   51.94   14.84
   0   2 -20   49.71    9.68
   0   2  20   42.53   10.66
  -1  -2 -20    6.50    7.73
  -1   2 -20    5.16    9.76
   1  -2  20   19.37   16.04
  -1  -2  20   15.69   13.34
   1   2 -20   15.35    8.57
   1  -2 -20   12.70    7.56
   1   2  20    8.21   10.60
  -1   2  20    6.43    7.57
  -2   2  20   44.86   11.40
  -2   2 -20   42.86   10.84
   2  -2  20   53.11   18.23
  -2  -2  20   47.44   13.37
   2   2  20   53.52   10.91
   2   2 -20   56.30    8.11
   2  -2 -20   53.27    7.77
  -2  -2 -20   77.39    8.10
   3   2 -20    2.68    7.49
  -3   2  20   12.06   12.12
  -3   2 -20   -1.66   11.35
   3  -2  20   -5.18   20.56
   3  -2 -20    0.30    7.57
  -3  -2  20  -10.72   11.50
   3   2  20   16.77   11.16
  -3  -2 -20   10.26    7.89
  -4   2 -20   26.89   11.96
  -4   2  20   36.53   11.39
   4  -2 -20   34.04    7.47
   4  -2  20   51.90   21.18
   4   2 -20   42.19    7.89
   4   2  20   63.72   12.10
  -4  -2  20   70.37   11.67
  -4  -2 -20   52.61    8.21
   5  -2  20   -4.03   21.30
  -5   2  20    6.91   10.35
   5   2  20   -3.00   13.02
  -5  -2 -20   -7.47    8.37
  -5  -2  20   10.71   10.99
   5  -2 -20    7.59    6.94
   5   2 -20   -3.34    7.54
  -5   2 -20    9.64   11.77
   6  -2  20   14.84   21.27
  -6   2  20    9.47   10.05
   6   2  20   20.94   15.26
   6   2 -20    3.25    7.50
  -6  -2 -20   19.89    8.78
  -6  -2  20   23.80   13.59
  -6   2 -20   28.22   11.44
   7  -2  20    0.15   22.48
   7   2  20    5.15   17.54
  -7   2  20    8.60    9.93
  -7  -2 -20   -5.40    9.51
  -7  -2  20   14.43   11.21
   7   2 -20    3.48    7.00
  -7   2 -20    2.57   11.87
   8   2  20   40.74   19.55
  -8   2  20   21.95    9.95
  -8  -2 -20   -9.31    9.72
  -8  -2  20   17.00   11.51
  -8   2 -20   21.93   11.63
   8  -2  20   13.67   22.64
   1  -3 -20   20.32    5.98
  -1   3 -20   18.11   11.38
   1  -3  20   23.52   23.22
  -1  -3  20   12.71   18.78
   1   3 -20   38.62    9.63
  -1  -3 -20   32.90    8.13
   1   3  20   19.22   10.65
  -1   3  20   33.33   11.64
  -2   3  20   12.69   12.48
  -2   3 -20   15.27   11.67
   2  -3  20  -22.32   22.48
  -2  -3 -20    1.16    7.89
  -2  -3  20   20.71   16.68
   2   3 -20   -2.54    8.54
   2  -3 -20   -2.97    8.12
   2   3  20   -1.57   10.30
  -3   3 -20   12.08   11.41
  -3  -3 -20    1.93    7.92
   3  -3  20   48.95   22.97
  -3   3  20    3.27   11.17
   3  -3 -20    8.27    5.18
  -3  -3  20  -13.03   16.08
   3   3  20    9.01   10.35
   3   3 -20   14.04    7.82
  -4  -3 -20   19.68    7.97
   4  -3  20   12.62   22.51
   4   3 -20   17.80    7.81
  -4   3  20   19.25   10.73
  -4  -3  20   16.96   14.95
   4   3  20    5.23    8.21
   4  -3 -20   10.35    7.17
  -4   3 -20   22.03    8.25
   5  -3  20   34.56   22.15
  -5   3  20    4.74    9.64
   5   3  20   15.19   12.54
  -5  -3  20   -5.44   13.93
   5   3 -20    5.59    7.80
  -5   3 -20   24.46   11.20
  -5  -3 -20   -1.03    8.32
   6  -3  20   16.27   22.77
   6   3 -20   -2.45    9.36
   6   3  20    8.13   10.13
  -6   3  20   13.49    9.03
  -6  -3  20   -0.92   13.30
  -6  -3 -20    1.13    8.33
  -6   3 -20    9.61    8.01
   7   3 -20   12.46    7.71
   7   3  20   14.29   16.77
  -7   3  20   13.76    9.27
  -7  -3  20   13.03   16.25
  -7  -3 -20   10.18    8.60
  -7   3 -20   10.23   11.31
   7  -3  20   13.15   23.20
   8   3  20   14.41   18.96
  -8   3  20   12.60    8.84
  -8  -3  20   -2.61   16.23
  -8  -3 -20    2.18    8.92
  -8   3 -20   -7.49   11.48
   8  -3  20    4.49   25.02
   0  -4  20   96.21   26.02
   0   4 -20   58.43   11.74
   0  -4 -20   57.60    9.12
   0   4  20   66.19    8.82
  -1  -4 -20   -1.02    8.70
  -1   4  20    6.80   12.45
  -1   4 -20    0.41   11.80
   1  -4  20  -16.45   25.31
  -1  -4  20   53.64   25.65
   1   4 -20   23.97   10.25
   1   4  20    5.58   10.98
   1  -4 -20    1.85    8.24
  -2   4 -20   59.75   12.15
   2  -4  20  120.56   25.27
  -2   4  20   95.87   12.24
  -2  -4  20   48.45   27.94
   2   4 -20   89.50   10.31
  -2  -4 -20   86.12    9.15
   2   4  20  103.80   11.48
   2  -4 -20   69.73    8.19
   3  -4  20   -5.23   24.59
   3  -4 -20    4.01    5.28
  -3  -4  20    4.25   25.16
  -3   4  20    4.68   10.79
  -3  -4 -20   10.77    8.46
   3   4  20    9.08   10.22
   3   4 -20    0.16    8.36
  -3   4 -20    2.34   11.57
   4  -4  20   76.59   16.84
  -4  -4  20   22.40   23.89
  -4   4  20   79.86   10.82
  -4  -4 -20   56.91    9.10
   4   4  20   68.48   11.89
  -4   4 -20   77.45   11.51
   4   4 -20   60.47    8.65
  -5  -4 -20   10.08    8.66
  -5  -4  20   20.27   26.52
   5   4 -20   11.58    8.11
  -5   4  20   13.27    9.76
   5   4  20   -5.51   12.34
  -5   4 -20   17.02   11.01
   5  -4  20   -5.25   24.30
  -6  -4 -20   39.00    8.95
  -6  -4  20   22.56   21.16
   6   4  20   55.00   14.77
  -6   4  20   55.71    9.20
  -6   4 -20    2.75   11.21
   6   4 -20   27.87    8.44
   6  -4  20   56.10   24.76
  -7  -4 -20    5.37    8.77
   7   4  20   -5.21   16.15
  -7   4  20    5.28    9.04
  -7   4 -20   -4.77    7.89
   7   4 -20   -1.77    7.61
   1  -5  20  130.02   26.98
  -1   5 -20   28.85   12.65
  -1  -5  20  148.11   35.40
  -1   5  20   70.17   12.26
   1   5 -20   54.09   11.60
   1  -5 -20   66.15    6.35
   1   5  20   70.90   11.95
  -1  -5 -20   30.76    9.69
  -2  -5  20  -15.84   30.77
  -2   5  20   -5.10   11.57
   2   5 -20   11.84   10.24
  -2  -5 -20   -4.31    9.93
   2   5  20  -17.22   11.16
  -2   5 -20    8.72   11.93
   2  -5  20   26.91   25.85
  -3  -5  20  120.85   41.46
  -3  -5 -20   52.06   10.85
  -3   5  20  120.26    8.47
   3   5 -20  114.32   10.19
   3   5  20  129.55   11.70
  -3   5 -20   76.50   12.42
   3  -5  20  186.06   27.01
  -4  -5  20  -32.79   35.68
  -4   5  20    9.49    9.76
   4   5  20    7.08   11.82
  -4   5 -20   15.00   10.99
   4   5 -20    2.89    8.72
   4  -5  20    5.11   26.83
  -4  -5 -20   -6.27   10.88
  -5  -5  20   81.62   41.35
   5   5 -20   75.65   10.93
  -5   5  20  104.33   10.21
   5   5  20   96.35   12.71
  -5   5 -20   86.97   11.85
  -5  -5 -20   47.09   10.75
   5  -5  20   86.39   26.43
   0   6  20   35.30   13.89
   0   6 -20   10.43   13.58
   0  -6  20   45.24   28.47
  -1   6  20    9.39   12.31
   1   6 -20    2.93   12.32
  -1  -6 -20    1.86    8.98
   1  -6  20    9.34   28.03
  -1  -6  20   22.18   28.38
   1   6  20    2.40   12.43
  -1   6 -20    3.96   12.82
   2   6 -20   78.33   14.13
  -2   6 -20   37.07   13.25
   1  -1 -21  157.35    6.44
   1  -1  21  158.98   10.21
  -1   1 -21  180.99    9.80
  -1  -1  21  179.06   11.44
   1   1  21  185.06   11.34
   1   1 -21  186.40    8.79
  -1   1  21  156.41   10.96
  -1  -1 -21  153.94    8.21
   2   1 -21   14.55    7.76
  -2   1 -21   12.69    6.90
   2  -1  21   27.16   14.25
   2  -1 -21   24.63    7.48
   2   1  21   16.09   10.98
  -2  -1  21   15.86   11.06
  -2  -1 -21   24.23    7.88
  -2   1  21   15.59   10.24
   3   1 -21  135.97    8.13
  -3   1 -21  104.69    7.73
   3  -1  21   90.56   16.59
   3   1  21  143.95   13.06
  -3  -1 -21  140.29    9.25
  -3  -1  21  143.27   11.29
   3  -1 -21  125.60    8.04
  -3   1  21  130.27    8.56
  -4   1 -21   -2.99   10.91
   4  -1  21    0.18   18.02
   4   1  21    6.70    9.11
   4  -1 -21    0.66    7.14
  -4  -1 -21   -0.54    8.94
   4   1 -21    1.94    7.41
  -4  -1  21   18.76   10.50
  -4   1  21    5.23   10.94
  -5   1  21   81.75   12.39
   5   1 -21   73.41    7.70
   5  -1 -21   68.55    7.64
  -5   1 -21   66.85   11.52
   5  -1  21   57.32   20.28
   5   1  21   60.41   10.33
  -5  -1 -21   94.67    9.93
  -5  -1  21  107.84   11.18
  -6   1  21   -2.66   12.45
  -6   1 -21   15.25   11.82
   6  -1  21   -0.67   21.81
   6   1  21   -7.86   11.05
  -6  -1 -21   -8.28    9.51
   6  -1 -21    1.92    6.94
   6   1 -21    4.18    7.38
  -6  -1  21    1.79   10.79
  -7   1 -21   21.15   12.49
   7  -1  21   48.86   22.60
  -7   1  21   62.95   12.29
   7   1  21   47.67   19.12
  -7  -1 -21   30.86   10.60
   7   1 -21   39.02    7.42
  -7  -1  21   36.86   11.58
  -8   1 -21   21.25   11.77
   8  -1  21   25.20   22.75
   8   1  21   21.25   21.19
  -8   1  21   20.14   11.96
  -8  -1 -21    6.41   11.04
  -8  -1  21   11.11   11.84
   0  -2 -21  300.45    9.37
   0  -2  21  267.41   16.12
   0   2 -21  305.73   11.11
   0   2  21  292.08    9.19
  -1  -2 -21   12.98    7.40
   1  -2  21   12.22   11.31
  -1   2 -21   -2.58    9.55
  -1  -2  21   -3.33   13.65
   1   2 -21    3.84    5.46
   1  -2 -21    3.15    5.12
   1   2  21    0.41   10.50
  -1   2  21    9.52   10.76
  -2  -2 -21  235.09    8.87
  -2   2 -21  147.33    8.90
   2  -2  21  164.31   18.64
  -2  -2  21  200.93   13.33
   2   2  21  215.15   11.33
   2   2 -21  221.00    9.24
  -2   2  21  177.08   11.81
   2  -2 -21  169.22    8.58
  -3   2  21    8.78   11.52
   3   2 -21   -1.59    7.23
  -3   2 -21    1.95    7.94
   3  -2  21    6.48   19.54
   3  -2 -21    5.32    7.56
  -3  -2  21   16.10   11.66
   3   2  21   -1.32   11.23
  -3  -2 -21   -1.95    7.83
  -4   2  21  108.10   12.45
  -4   2 -21  104.52   12.68
   4  -2 -21  115.77    8.13
   4  -2  21  121.11   21.89
   4   2 -21  150.34    8.27
   4   2  21  146.31   12.79
  -4  -2  21  173.57   12.66
  -4  -2 -21  156.29    8.89
  -5   2 -21   13.74   11.58
   5  -2  21   -5.88   22.55
  -5   2  21   -3.78    7.97
   5   2  21   26.98   12.94
  -5  -2  21   17.28   11.37
  -5  -2 -21    2.82    7.89
   5  -2 -21   -7.35    7.07
   5   2 -21    4.41    7.37
   6  -2  21  140.88   23.27
  -6   2  21  124.70   11.96
   6   2  21  122.14   15.42
   6   2 -21   90.73    7.91
  -6  -2 -21  136.88    9.71
  -6  -2  21  128.14   12.12
  -6   2 -21   68.44   12.06
   7  -2  21   22.31   22.98
   7   2  21    6.63   17.08
  -7   2  21   -2.68   11.65
  -7  -2 -21   13.19    9.14
  -7  -2  21   -4.03   11.45
   7   2 -21    4.42    8.94
  -7   2 -21    5.70   11.74
   8   2  21   66.53   20.82
  -8  -2 -21   47.73   10.51
  -8   2 -21   34.29   12.44
   8  -2  21  110.69   24.53
   1  -3 -21  108.34    8.60
  -1   3 -21  106.85   11.44
   1  -3  21   96.41   21.60
  -1  -3  21  102.26   18.33
   1   3 -21  165.73   10.17
  -1  -3 -21  150.78    8.78
   1   3  21  144.62    8.55
  -1   3  21  128.31   11.40
  -2   3  21   21.69   11.93
  -2   3 -21   -2.08   11.28
   2  -3  21    2.55   23.85
  -2  -3 -21    5.53    5.41
  -2  -3  21    8.22   15.79
   2  -3 -21    7.49    8.06
   2   3 -21   11.90    8.07
   2   3  21    8.87   10.61
  -3   3 -21   96.63   12.69
  -3   3  21  153.64   13.01
   3  -3  21  118.27   18.44
   3  -3 -21  101.61    6.56
  -3  -3 -21  192.39    8.90
  -3  -3  21  135.79   16.21
   3   3  21  147.69   11.64
   3   3 -21  179.86    9.00
  -4   3 -21   11.20   11.38
  -4  -3 -21    6.83    7.96
   4  -3  21  -13.74   23.29
   4   3 -21    9.87    7.43
  -4   3  21   -1.78    7.79
  -4  -3  21   -1.53   14.13
   4   3  21    5.44   11.24
   4  -3 -21   10.24    7.24
   5  -3  21  113.98   23.65
  -5   3  21   71.04   11.68
   5   3  21   74.32   13.15
  -5  -3  21   83.52   14.24
   5   3 -21   88.51    8.23
  -5  -3 -21   74.84    8.79
  -5   3 -21   53.29    8.87
   6  -3  21   11.55   24.83
   6   3 -21   -1.46    7.57
  -6   3  21   -1.61    7.28
   6   3  21   19.79   14.06
  -6  -3  21    9.15   13.32
  -6  -3 -21    3.79    8.43
  -6   3 -21   10.95   11.88
   7   3 -21   35.75    8.21
   7   3  21   51.23   16.33
  -7   3  21   91.93   10.74
  -7  -3  21   55.98   13.69
  -7  -3 -21   49.39    9.04
  -7   3 -21   42.00   11.93
   7  -3  21   24.62   25.68
   0  -4  21   36.78   29.01
   0   4 -21   37.90   11.01
   0  -4 -21   42.18    8.53
   0   4  21   39.95   11.38
  -1   4  21    6.79   12.27
  -1  -4 -21    3.84    8.34
   1  -4  21  -22.09   27.30
  -1   4 -21    3.12   11.51
  -1  -4  21   52.52   25.98
   1   4 -21   15.54    9.97
   1   4  21   -3.08   10.37
   1  -4 -21    3.28    8.29
  -2   4 -21   19.99   12.43
   2  -4  21   75.44   26.71
  -2   4  21   55.69   13.02
  -2  -4  21   21.25   25.35
   2   4 -21   77.26    9.61
   2   4  21   50.11    7.82
  -2  -4 -21   54.84    6.69
   2  -4 -21   37.84    8.09
   3  -4  21    4.28   26.11
   3  -4 -21   -3.11    7.89
  -3   4  21   17.01   11.42
  -3  -4  21  -18.55   23.64
  -3  -4 -21   10.35    8.37
   3   4  21   -5.62   11.12
   3   4 -21    7.34    8.06
  -3   4 -21   10.51   11.49
   4  -4  21   54.50   25.63
   4   4 -21   58.93    8.51
  -4   4  21   48.12   11.27
  -4  -4  21   12.25   27.56
  -4  -4 -21   57.97    8.94
   4   4  21   57.91   11.92
  -4   4 -21   46.93   11.97
  -5  -4  21    3.35   20.87
  -5   4  21    2.18   10.44
  -5  -4 -21   10.98    8.27
   5   4 -21   -0.30    7.88
   5   4  21   17.59   12.38
  -5   4 -21    4.67   11.46
   5  -4  21  -12.72   25.26
  -6  -4 -21   25.97    8.54
   6   4  21   44.84   13.84
  -6   4 -21   13.55   11.73
   6   4 -21   17.15    8.18
   1  -5  21    2.26   28.43
  -1  -5  21  -34.88   32.90
  -1   5  21   -2.01   12.91
  -1   5 -21   16.69   12.60
   1   5 -21   -2.32   11.14
   1   5  21    2.15   11.63
   1  -5 -21   -8.64    8.14
  -1  -5 -21   -3.64    9.83
  -2  -5  21   44.61   33.75
  -2   5  21    3.37   12.00
   2   5 -21    8.36    9.64
  -2  -5 -21    5.55    9.69
   2   5  21    3.17   11.20
   2  -5  21   41.92   28.15
  -2   5 -21    8.52   12.43
  -3  -5  21   -0.02   36.72
  -3  -5 -21    1.04    7.02
  -3   5  21   -3.76   11.44
   3   5 -21   11.67    8.90
   3   5  21    9.88   11.04
  -3   5 -21   11.38   12.64
   3  -5  21   17.63   27.78
  -4   5 -21   16.20   12.50
   4   5 -21    5.32    8.65
  -4  -5 -21    5.50   10.05
   0   0  22  217.80   11.60
   0   0 -22  207.59    8.86
   1   0 -22   -3.99    7.07
   1   0  22   16.86   11.25
  -1   0  22    3.80    9.93
  -1   0 -22    1.90    5.56
   2   0 -22  322.65    7.34
   2   0  22  327.44   13.94
  -2   0 -22  330.87    8.32
  -2   0  22  343.80   11.76
   3   0  22    9.02   14.06
  -3   0 -22   22.98    8.91
   3   0 -22    6.71    7.06
  -3   0  22   17.36    9.90
   4   0  22  213.61   16.08
  -4   0 -22  189.90   10.46
  -4   0  22  229.16   11.24
   4   0 -22  181.46    8.08
   5   0  22   -2.39   16.14
  -5   0 -22   10.51    9.85
   5   0 -22    7.79    5.05
  -5   0  22    8.17   10.74
   6   0  22   82.30   18.57
  -6   0 -22   78.32   11.14
   6   0 -22   97.76    7.91
  -6   0  22  137.02   11.97
   7   0  22    4.45   19.72
  -7   0 -22   15.74   11.43
  -7   0  22   -6.97   11.92
   1  -1 -22  149.80    8.31
   1  -1  22  135.08   13.55
  -1   1 -22  162.21    9.52
  -1  -1  22  132.58   11.61
   1   1  22  164.68   11.55
  -1   1  22  132.02   11.19
   1   1 -22  124.12    6.64
  -1  -1 -22  146.75    8.51
   2   1 -22    8.86    7.19
   2  -1  22   38.26   13.95
  -2   1 -22    9.85    9.26
   2   1  22    6.00   11.29
  -2  -1  22    2.18   10.75
   2  -1 -22    9.56    7.20
  -2  -1 -22   19.48    7.56
  -2   1  22   -5.56   10.70
   3   1 -22  117.48    7.83
   3  -1  22  102.31   15.86
  -3   1 -22  100.07   10.83
   3   1  22  120.48   13.11
  -3  -1  22  129.98   10.74
  -3  -1 -22  123.59    6.52
  -3   1  22  122.15   11.38
   3  -1 -22  120.32    8.09
   4  -1  22   10.96   16.93
  -4   1 -22    7.31   10.43
   4   1  22    7.51   13.10
   4  -1 -22    0.38    6.92
  -4  -1 -22   12.20    8.05
   4   1 -22    2.43    7.03
  -4  -1  22    8.63   10.18
  -4   1  22   -1.85   10.60
   5   1 -22   55.18    7.83
   5  -1 -22   53.29    7.73
  -5   1 -22   48.30    8.35
   5  -1  22   58.02   19.39
   5   1  22  101.05   14.98
  -5  -1 -22  100.13    9.51
  -5  -1  22   97.34   11.05
  -5   1  22   87.60    8.91
  -6   1  22    4.17   11.81
  -6   1 -22    1.89   11.96
   6  -1  22    0.67   22.53
   6   1  22    2.00   16.44
  -6  -1 -22    2.61    9.67
   6  -1 -22    6.67    7.42
   6   1 -22   -2.30    7.35
  -6  -1  22    6.83   11.07
  -7   1  22   59.55   13.47
  -7   1 -22   24.85   11.94
   7  -1  22   43.25   23.54
   7   1  22   37.62   18.02
  -7  -1 -22   31.01   10.17
   7   1 -22   31.86    9.24
  -7  -1  22   81.04   11.72
   0  -2 -22   19.65    5.36
   0  -2  22   23.24   14.09
   0   2 -22   17.43    8.78
   0   2  22   20.14   10.28
  -1  -2 -22    1.52    7.21
   1  -2  22   23.20   15.54
  -1   2 -22    5.33    9.54
  -1  -2  22    4.14   13.39
   1  -2 -22   -1.14    7.34
   1   2 -22    6.80    7.99
   1   2  22   -6.53   10.15
  -1   2  22   -5.03   10.36
  -2  -2 -22   21.81    5.18
   2  -2  22    9.76   16.68
  -2   2 -22    6.94    9.84
  -2  -2  22   17.98   12.37
   2   2  22   24.26   10.63
   2   2 -22   22.71    7.68
  -2   2  22   13.93   11.00
   2  -2 -22   18.33    7.37
   3   2 -22   10.66    7.58
  -3   2 -22    1.53   10.81
   3  -2  22    9.65   18.38
   3  -2 -22    0.31    7.35
  -3  -2  22    6.94   11.64
   3   2  22   -6.90    7.98
  -3  -2 -22   -5.21    7.52
  -3   2  22   10.16   11.27
  -4   2  22    8.84   11.56
  -4   2 -22   15.62   11.34
   4  -2 -22    6.90    7.27
   4  -2  22  -10.13   21.14
   4   2 -22   14.02    7.19
   4   2  22   22.00   11.90
  -4  -2  22   27.95   11.27
  -4  -2 -22    2.27    7.66
  -5   2  22    9.15    8.92
  -5   2 -22    9.27   12.26
   5  -2  22   18.05   24.19
   5   2  22   30.14   13.24
  -5  -2  22   -2.27   11.29
  -5  -2 -22    6.80    8.02
   5  -2 -22    8.83    7.18
   5   2 -22   10.92    7.20
  -6   2 -22   -0.71   12.29
   6  -2  22   35.68   24.00
  -6   2  22   17.39   12.10
   6   2  22    7.64   14.64
   6   2 -22   -1.35    7.47
  -6  -2 -22   10.67    8.15
  -6  -2  22   24.68   11.40
   7  -2  22    9.07   24.75
   7   2  22   -4.94   17.37
  -7  -2 -22   25.54    8.89
   7   2 -22   -3.36    9.23
  -7   2 -22   -2.69   12.31
   1  -3 -22   -0.44    7.65
   1  -3  22  -23.66   20.38
  -1   3 -22   -3.01   10.22
  -1  -3  22   12.28   16.36
   1   3 -22    7.33    8.88
  -1  -3 -22   14.39    7.51
   1   3  22   -1.43   10.49
  -1   3  22    5.91   11.11
   2  -3  22    3.26   21.90
  -2   3 -22    6.75   10.77
  -2  -3  22   -1.82   16.09
  -2  -3 -22    5.31    7.38
   2  -3 -22    3.22    7.53
   2   3  22   10.60    7.34
   2   3 -22   -0.74    8.26
  -2   3  22    7.33    8.21
  -3   3  22   -0.65   12.72
  -3   3 -22    8.28   11.47
   3  -3  22   14.68   17.54
   3  -3 -22    4.45    5.52
  -3  -3 -22    4.99    5.01
  -3  -3  22   23.79   15.26
   3   3  22   -2.68   10.15
   3   3 -22    5.47    7.50
  -4   3 -22    0.83   12.13
  -4  -3 -22    2.88    7.49
   4  -3  22    6.09   24.75
  -4   3  22    1.44    8.73
   4   3 -22   -2.07    7.48
  -4  -3  22   20.95   13.88
   4   3  22   16.27   11.59
   4  -3 -22   -1.21    7.77
   5  -3  22    8.62   25.28
  -5   3  22   -1.33   11.64
  -5  -3  22    3.55   13.64
   5   3  22   10.42   12.25
   5   3 -22    2.01    7.46
  -5  -3 -22   -0.31    8.09
  -5   3 -22    6.18    8.72
   6  -3  22    7.08   25.56
   6   3 -22    5.82    7.71
  -6   3  22   -1.77   10.99
   6   3  22    2.37   13.89
  -6  -3  22    5.53   13.73
  -6  -3 -22   -4.96    7.79
  -6   3 -22    0.73   11.93
   0  -4  22   23.40   26.61
   0   4 -22   39.93   10.53
   0  -4 -22   25.64    8.62
   0   4  22   46.28   11.69
  -1  -4 -22    7.69    8.06
   1  -4  22   24.50   27.78
  -1   4 -22   -0.69   11.13
  -1  -4  22   20.99   24.11
   1   4 -22   -0.83    9.69
   1   4  22   11.75   10.72
   1  -4 -22    0.51    8.48
  -1   4  22    8.98   11.45
  -2   4  22   60.49   12.91
   2  -4  22   44.33   29.37
  -2   4 -22   34.91   12.08
  -2  -4  22   44.94   23.46
   2   4 -22   58.17    9.34
   2   4  22   52.85   10.87
   2  -4 -22   23.70    8.67
  -2  -4 -22   52.49    8.42
  -3   4 -22   -4.58   12.61
   3  -4  22   34.86   29.02
  -3   4  22   -0.89   12.11
   3  -4 -22   -0.40    8.10
  -3  -4  22   38.40   26.53
  -3  -4 -22   -5.68    8.83
   3   4  22   -2.44   11.21
   3   4 -22    2.69    8.02
   4  -4  22   46.84   27.46
   4   4 -22   52.81    8.47
  -4   4  22   45.02   11.81
  -4  -4  22   28.33   21.25
  -4  -4 -22   17.50    8.40
   4   4  22   40.10   11.73
  -4   4 -22   10.51   12.11
  -1   5 -22   27.37   12.87
   1   5 -22   62.20   11.28
   1  -5 -22   29.52    8.95
  -1  -5 -22   39.66    9.58
   1  -1 -23   97.72    7.81
   1  -1  23   94.60   12.83
  -1  -1  23  105.37   12.03
   1   1  23  109.89   10.91
  -1   1 -23   90.14    8.99
  -1   1  23   85.10   10.81
   1   1 -23  119.51    8.17
  -1  -1 -23  101.85    7.81
   2   1 -23   -2.95    5.23
   2  -1  23    5.92   13.74
  -2   1 -23    2.41    6.45
   2   1  23    5.85   10.86
  -2  -1  23   18.15   10.42
   2  -1 -23   -0.97    6.99
  -2   1  23    2.81   10.19
  -2  -1 -23   -4.91    7.39
   3  -1  23   97.36   15.21
   3   1 -23  112.56    7.96
  -3   1 -23  106.41    9.87
   3   1  23  110.88   12.69
  -3  -1  23  124.32   11.14
  -3  -1 -23  148.84    8.29
  -3   1  23  101.03   10.84
   3  -1 -23   91.75    7.64
   4  -1  23    6.57   16.80
  -4   1 -23    3.97   10.30
   4   1  23   -1.87   13.17
   4  -1 -23   -1.76    6.97
  -4  -1 -23   -1.21    8.41
  -4  -1  23    6.96   10.32
   4   1 -23   11.15    7.21
  -4   1  23   -8.37    7.52
   5  -1 -23    7.48    7.54
   5   1 -23   30.26    7.15
   5  -1  23   33.53   13.06
  -5   1 -23   24.24   10.96
   5   1  23   19.00   14.92
  -5  -1 -23   21.20    9.14
  -5  -1  23   32.97   11.49
  -5   1  23   25.15   11.45
   6  -1  23   23.18   21.12
  -6   1 -23    2.66   11.52
   6   1  23    6.69   16.19
  -6  -1 -23   -6.34    9.12
   6  -1 -23   -1.87    7.52
  -6  -1  23    1.22   11.08
   6   1 -23    9.66    7.30
  -6   1  23   -3.81    8.47
   0  -2  23   95.14   14.02
   0  -2 -23   97.59    7.73
   0   2 -23  105.77    9.21
   0   2  23  120.64   10.93
  -1  -2 -23    2.12    7.32
   1  -2  23   20.83   14.55
  -1  -2  23   19.79   12.97
  -1   2 -23   13.59    9.13
   1   2  23    3.66    7.42
   1  -2 -23    4.07    7.27
   1   2 -23   16.65    7.76
  -1   2  23    4.31   10.82
   2  -2 -23  135.50    8.03
  -2  -2 -23  149.83    8.02
   2  -2  23  141.72   16.70
  -2   2 -23  124.70   10.70
  -2  -2  23  136.78   13.06
   2   2  23  148.39   11.52
  -2   2  23  124.79    8.36
   2   2 -23  126.71    8.40
   3   2 -23   -3.79    7.32
   3  -2  23    0.85   17.55
  -3   2 -23    6.06   10.16
   3  -2 -23   -1.17    7.10
  -3  -2  23  -13.19   12.09
   3   2  23   10.46    7.45
  -3   2  23    0.74   11.31
  -3  -2 -23   -3.22    7.52
   4  -2 -23   95.16    7.73
   4  -2  23  112.70   20.82
  -4   2 -23   76.42   12.05
   4   2 -23   88.04    8.17
   4   2  23  150.57   12.74
  -4  -2  23  120.06   12.03
  -4  -2 -23  104.27    8.42
  -4   2  23  110.81   11.62
  -5   2  23   10.33    8.94
  -5   2 -23   -7.22    8.26
   5  -2  23   13.75   22.25
   5   2  23    5.20   13.02
  -5  -2  23    7.14   11.35
   5  -2 -23    6.83    7.37
  -5  -2 -23   12.11    8.04
   5   2 -23    4.59    7.16
  -6   2 -23   19.17   12.72
   6   2 -23   20.65    7.77
  -6  -2 -23   44.18    6.37
   1  -3 -23   73.48    8.33
   1  -3  23   70.07   19.20
  -1  -3  23   94.54   16.67
  -1   3 -23   81.25   10.85
   1   3 -23   95.84    9.13
  -1  -3 -23   90.96    8.15
   1   3  23  115.24   11.11
  -1   3  23   91.61   11.83
   2  -3  23   -9.21   22.07
  -2   3 -23   -0.51   10.51
  -2  -3  23   24.49   14.81
  -2  -3 -23    9.85    7.54
   2  -3 -23   11.25    7.74
   2   3  23    2.33   10.51
   2   3 -23    3.53    8.00
  -2   3  23   -5.57   11.67
  -3   3  23   57.64   12.24
   3  -3  23   59.37   23.75
  -3   3 -23   54.30   11.89
   3  -3 -23   57.68    6.02
  -3  -3 -23   95.06    8.01
  -3  -3  23   85.00   15.72
   3   3  23   90.21   11.75
   3   3 -23  104.23    8.26
  -4   3  23    0.82    8.92
  -4   3 -23   -2.60    8.15
   4  -3  23  -18.41   24.21
  -4  -3 -23   -3.62    7.71
   4   3 -23   -2.32    7.60
  -4  -3  23   15.07   14.04
   4   3  23    0.48   11.96
   4  -3 -23    0.33    7.69
  -5   3 -23   22.79    9.39
   0  -4  23   33.63   24.44
   0   4 -23   61.47   10.61
   0  -4 -23   29.59    8.39
   0   4  23   50.17    8.21
   1  -4  23  -20.85   27.74
  -1  -4  23   14.42   24.58
  -1  -4 -23    6.02    8.08
  -1   4 -23    5.62   10.78
   1   4 -23    4.85    9.34
   1   4  23  -10.97   10.55
  -1   4  23   15.79    8.26
   1  -4 -23   16.95    8.14
  -2   4  23   34.97   12.48
   2  -4  23   61.24   30.39
  -2   4 -23   28.09   11.75
  -2  -4  23   27.82   22.48
   2   4 -23   47.69    8.72
   2   4  23   44.97   10.62
   2  -4 -23   16.19    8.55
  -2  -4 -23   21.30    8.23
  -3   4 -23  -13.33   13.05
   3  -4 -23    1.04    8.43
  -3  -4 -23    2.94    8.08
   0   0  24  144.78   11.27
   0   0 -24  122.75    8.30
   1   0 -24    9.14    6.91
   1   0  24    8.70   11.63
  -1   0  24   22.93   10.72
  -1   0 -24    0.26    7.55
   2   0 -24  111.30    7.87
   2   0  24  149.25   13.01
  -2   0  24  141.26    8.54
  -2   0 -24  143.62    8.96
   3   0  24    8.58   13.25
  -3   0 -24    0.01    8.64
   3   0 -24   -1.54    7.05
  -3   0  24   -0.31   10.75
   4   0 -24  110.92    7.65
   4   0  24  127.21   14.86
  -4   0 -24  125.01    9.70
  -4   0  24  135.40   11.38
   5   0  24   24.63   15.88
  -5   0 -24   20.80    9.60
   5   0 -24    8.79    7.19
  -5   0  24    4.01   10.58
  -1  -1 -24   78.32    7.87
   1  -1 -24   76.31    5.79
   1  -1  24   79.15   13.10
  -1  -1  24   97.47   11.83
   1   1  24   95.29    8.43
  -1   1 -24   78.25    8.31
  -1   1  24   84.03   10.74
   1   1 -24   94.33    7.81
   2   1 -24    0.38    7.25
   2  -1  24    3.12    9.33
   2   1  24   -1.03   11.47
  -2   1 -24   -6.04    9.02
  -2  -1  24    9.52   10.43
   2  -1 -24   16.37    6.87
  -2   1  24   -2.16   10.29
  -2  -1 -24    2.68    5.31
   3  -1 -24  102.01    7.59
   3  -1  24  103.88   11.46
   3   1 -24   98.10    6.16
  -3   1 -24   68.83   10.27
   3   1  24  112.43   12.79
  -3  -1  24  119.82   11.32
  -3   1  24   98.69    8.33
  -3  -1 -24   78.67    8.73
   4  -1  24    3.50   16.29
  -4   1 -24   16.59    9.91
   4   1  24   23.13   13.06
   4  -1 -24    0.17    7.05
  -4  -1  24    9.89   10.57
  -4  -1 -24    0.65    5.48
   4   1 -24    1.31    6.95
  -4   1  24   -6.19   10.90
   5  -1 -24   17.11    7.28
   5   1 -24   32.38    7.46
   5  -1  24   35.22   18.72
  -5   1 -24   56.12   10.75
   5   1  24   65.52   14.00
  -5  -1 -24   55.25    6.51
  -5  -1  24   61.62   11.06
  -5   1  24   60.03   11.93
   0  -2  24   34.02   13.47
   0  -2 -24   20.61    7.41
   0   2 -24   11.09    8.05
   0   2  24   32.17   10.89
   1  -2  24  -14.41   14.30
  -1  -2 -24    3.24    7.04
  -1  -2  24    0.57   12.94
  -1   2 -24    5.30    6.23
   1   2  24    6.70   10.44
   1  -2 -24    3.54    7.29
  -1   2  24    1.76   10.63
   1   2 -24   -6.31    7.53
   2  -2 -24   11.18    7.20
  -2  -2 -24   19.75    7.28
   2  -2  24   25.22   16.31
  -2   2 -24   -2.77    6.64
  -2  -2  24   13.31   12.60
   2   2  24   19.64   11.11
  -2   2  24    5.59   11.05
   2   2 -24    6.88    7.47
  -3  -2 -24   -0.52    7.27
   3   2 -24   -1.48    7.30
   3  -2  24   14.02   12.15
  -3   2 -24    5.02   10.17
   3  -2 -24    0.92    5.14
  -3  -2  24   -7.59   12.71
   3   2  24   -4.27    8.12
  -3   2  24    9.67   11.27
   4  -2 -24    8.42    7.13
   4  -2  24   17.35   19.78
  -4   2 -24    8.38    7.68
   4   2  24   22.25   12.02
   4   2 -24   15.63    7.40
  -4  -2  24   28.18   11.96
  -4  -2 -24   14.37    5.44
  -4   2  24   12.05   11.40
   1  -3 -24    5.99    5.23
   1  -3  24   12.40   19.11
  -1  -3  24   11.78   16.07
  -1   3 -24    6.39    7.10
   1   3 -24   -2.16    5.88
   1   3  24    7.16   10.42
  -1  -3 -24    9.31    7.46
  -1   3  24    8.95   10.94
   2  -3  24   31.20   19.76
  -2   3 -24   -0.29    7.37
  -2  -3  24   13.63   15.20
  -2  -3 -24   -6.89    7.15
   2  -3 -24    4.78    5.18
   2   3  24   10.75   10.54
   2   3 -24    6.84    5.39
  -2   3  24    6.83   11.42
  -3   3 -24   18.26   11.67
  -3  -3 -24   14.66    7.24
   3  -3 -24    4.01    7.87
   1   1 -25   39.73    7.40
  -1  -1 -25   20.40    7.28
   1  -1  25   34.18   12.77
   1  -1 -25   11.76    7.06
  -1  -1  25   21.96   11.68
   1   1  25   29.08   11.00
  -1   1  25   37.31   10.30
  -1   1 -25   31.77    7.87
   2   1 -25   13.91    6.84
   2  -1  25   -8.95   13.89
   2   1  25   17.10   11.57
  -2  -1  25   -4.17   11.58
  -2   1 -25    7.66    5.81
  -2   1  25    1.62   10.08
   2  -1 -25   -6.12    6.59
  -2  -1 -25   -4.53    5.20
   3  -1 -25   21.00    7.11
   3  -1  25   48.94   14.75
   3   1  25   27.29   12.74
   3   1 -25   22.66    7.14
  -3   1 -25   29.27    9.26
  -3  -1  25   43.91   11.28
  -3   1  25   54.87   10.91
  -3  -1 -25   23.41    8.00
   0  -2  25   67.81   14.88
   0  -2 -25   60.31    5.49
   0   2  25   84.95   10.93
   0   2 -25   45.50    8.28
   1  -2  25   -3.35   14.88
  -1  -2  25   -9.93   13.37
  -1  -2 -25   -7.02    7.31
  -1   2 -25    1.24    8.68
   1   2  25    7.95   10.66
  -1   2  25   14.93   10.81
   1  -2 -25   -4.44    5.18
   1   2 -25   -6.09    7.60
   2   2 -25   71.73    8.33
   2  -2 -25   94.69    7.73
  -2   2 -25   79.79   10.08
   0   0   0    0.00    0.00
_computing_structure_solution     'SHELXT 2018/2 (Sheldrick, 2018)'
;
_shelx_hkl_checksum     24268
_shelx_res_file
;
TITL rt28_a.res in Pbcn
    shelx.res
    created by SHELXL-2017/1 at 00:10:55 on 28-Mar-2021
CELL  0.71073  12.2346   8.0171  21.2509   90.000   90.000   90.000
ZERR     4.00   0.0074   0.0051   0.0166    0.000    0.000    0.000
LATT   1
SYMM  1/2 - X, 1/2 - Y, 1/2 + Z
SYMM  - X,   Y, 1/2 - Z
SYMM  1/2 + X, 1/2 - Y, - Z
SFAC  C    H    HG   N    O    S
UNIT  48 104 4 8 8 16
MERG   2
MORE -1
EQIV $2 x-1/2, y-1/2, -z+3/2
HTAB C4 S1_$2
FMAP   2
PLAN   20
ACTA
BOND   $H
CONF
LIST   4
L.S.  25
WGHT    0.076800
FVAR       0.27117
HG1   3    0.500000    0.596487    0.750000    10.50000    0.05894    0.06890 =
         0.05361    0.00000    0.00227    0.00000
S1    6    0.661962    0.674714    0.692018    11.00000    0.06176    0.11279 =
         0.06762    0.02313   -0.00876   -0.02484
S2    6    0.472212    0.797525    0.614443    11.00000    0.06744    0.09592 =
         0.08109    0.01408   -0.00231    0.00977
O1    5    0.684003    0.833701    0.591665    11.00000    0.08200    0.08452 =
         0.05923    0.01291    0.00890   -0.01144
N1    4    0.436623    0.344104    0.688450    11.00000    0.05634    0.06364 =
         0.05411   -0.00031    0.00226    0.00041
C1    1    0.602505    0.775951    0.628953    11.00000    0.07472    0.05944 =
         0.05555   -0.00045    0.00421   -0.01534
C6    1    0.505706    0.320381    0.631930    11.00000    0.10270    0.08819 =
         0.07113   -0.02363    0.01235   -0.00816
AFIX 137
H6A   2    0.502245    0.418481    0.606101    11.00000   -1.50000
H6B   2    0.479686    0.226095    0.608454    11.00000   -1.50000
H6C   2    0.579968    0.301191    0.644595    11.00000   -1.50000
AFIX   0
C4    1    0.446222    0.199724    0.731440    11.00000    0.05668    0.06680 =
         0.08377   -0.01034   -0.00641   -0.02268
AFIX  23
H4A   2    0.441367    0.097608    0.707118    11.00000   -1.20000
H4B   2    0.385492    0.201216    0.760778    11.00000   -1.20000
AFIX   0
C3    1    0.761399    0.957181    0.501571    11.00000    0.14203    0.08326 =
         0.07853    0.01509    0.03736    0.00506
AFIX 137
H3A   2    0.747525    1.015326    0.462895    11.00000   -1.50000
H3B   2    0.795996    0.852358    0.492616    11.00000   -1.50000
H3C   2    0.808505    1.023299    0.527706    11.00000   -1.50000
AFIX   0
C5    1    0.323230    0.366810    0.670140    11.00000    0.07535    0.12253 =
         0.07343   -0.00318   -0.01944   -0.01296
AFIX 137
H5A   2    0.280086    0.390950    0.706757    11.00000   -1.50000
H5B   2    0.296750    0.266672    0.650617    11.00000   -1.50000
H5C   2    0.317899    0.457818    0.640942    11.00000   -1.50000
AFIX   0
C2    1    0.656345    0.927071    0.534860    11.00000    0.11474    0.09015 =
         0.06740    0.02473    0.01763    0.00526
AFIX  23
H2A   2    0.621592    1.031988    0.545653    11.00000   -1.20000
H2B   2    0.606886    0.863221    0.508546    11.00000   -1.20000
AFIX   0
HKLF 4
REM  rt28_a.res in Pbcn
REM R1 =  0.0526 for    1265 Fo > 4sig(Fo)  and  0.0860 for all    1946 data
REM     99 parameters refined using      0 restraints
END
WGHT      0.0768      0.0000
REM Highest difference peak  1.012,  deepest hole -2.733,  1-sigma level  0.180
Q1    1   0.4355  0.5944  0.7847  11.00000  0.05    1.01
Q2    1   0.5666  0.5941  0.7825  11.00000  0.05    0.87
Q3    1   0.5397  0.7252  0.7921  11.00000  0.05    0.74
Q4    1   0.4658  0.7290  0.7927  11.00000  0.05    0.67
Q5    1   0.4153  0.4895  0.7023  11.00000  0.05    0.62
Q6    1   0.4148  0.4880  0.7984  11.00000  0.05    0.61
Q7    1   0.6015  0.5963  0.7492  11.00000  0.05    0.48
Q8    1   0.4159  0.7193  0.7502  11.00000  0.05    0.47
Q9    1   0.4635  0.7799  0.7475  11.00000  0.05    0.46
Q10   1   0.8011  1.1152  0.5513  11.00000  0.05    0.44
Q11   1   0.5105  0.7771  0.5801  11.00000  0.05    0.43
Q12   1   0.3192  0.5506  0.6392  11.00000  0.05    0.40
Q13   1   0.7179  0.5874  0.6452  11.00000  0.05    0.39
Q14   1   0.2150  0.4026  0.6792  11.00000  0.05    0.39
Q15   1   0.8087  0.8805  0.4485  11.00000  0.05    0.39
Q16   1   0.6032  0.5126  0.7504  11.00000  0.05    0.38
Q17   1   0.5148  0.6380  0.5760  11.00000  0.05    0.38
Q18   1   0.4762  0.1332  0.6119  11.00000  0.05    0.37
Q19   1   0.4657  0.0822  0.5714  11.00000  0.05    0.37
Q20   1   0.7080  0.9067  0.6848  11.00000  0.05    0.37
;
_shelx_res_checksum     4790
