# Supplementary material for: Crystal structure and Hirshfeld surface analysis of bis­[(eth­oxy­methane­thio­yl)sulfanido](N,N,N′,N′-tetra­methyl­ethane-1,2-di­amine)­mercury(II)
Source: Acta Crystallogr E Crystallogr Commun. 2021 Oct 19;77(Pt 11):1126–9. doi: 10.1107/S2056989021010549 (PMC8587978; doi:10.1107/S2056989021010549)
Supplement: Supplementary file 2 [file e-77-01126-Isup2.hkl]

data_I                                                                          
_shelx_title ' rt28_a.res in Pbcn'                                              
_shelx_refln_list_code          4                                               
_shelx_F_calc_maximum      394.12                                               
_exptl_crystal_F_000      1088.00                                               
_reflns_d_resolution_high  0.8202                                               
                                                                                
loop_                                                                           
 _space_group_symop_operation_xyz                                               
 'x, y, z'                                                                      
 '-x+1/2, -y+1/2, z+1/2'                                                        
 '-x, y, -z+1/2'                                                                
 'x+1/2, -y+1/2, -z'                                                            
 '-x, -y, -z'                                                                   
 'x-1/2, y-1/2, -z-1/2'                                                         
 'x, -y, z-1/2'                                                                 
 '-x-1/2, y-1/2, z'                                                             
                                                                                
_cell_length_a    12.2346                                                       
_cell_length_b     8.0171                                                       
_cell_length_c    21.2509                                                       
_cell_angle_alpha  90.000                                                       
_cell_angle_beta   90.000                                                       
_cell_angle_gamma  90.000                                                       
                                                                                
_shelx_F_squared_multiplier     1.000                                           
                                                                                
loop_                                                                           
 _refln_index_h                                                                 
 _refln_index_k                                                                 
 _refln_index_l                                                                 
 _refln_F_squared_calc                                                          
 _refln_F_squared_meas                                                          
 _refln_F_squared_sigma                                                         
 _refln_observed_status                                                         
   6   0   0      84563.73      71999.13       492.14 o                         
   8   0   0      10364.22       8728.63       223.97 o                         
  10   0   0       4534.95       3994.77       217.99 o                         
  12   0   0       5472.64       4675.79       188.75 o                         
  14   0   0        750.11        802.05       210.10 o                         
   3   1   0      32724.44      28124.66       502.88 o                         
   5   1   0      36615.86      30290.54       374.51 o                         
   7   1   0      15596.59      13745.48       279.18 o                         
   9   1   0       6248.22       5683.08       340.44 o                         
  11   1   0       4477.48       4218.21       168.49 o                         
  13   1   0       2149.20       1875.99       149.10 o                         
   2   2   0       1730.09       2537.66       236.62 o                         
   4   2   0       5353.54       4946.95       681.16 o                         
   6   2   0        311.41        209.69       200.72 o                         
   8   2   0       3078.06       2883.21       203.44 o                         
  10   2   0       1752.18       1635.83       134.77 o                         
  12   2   0        365.66        357.10       129.26 o                         
  14   2   0        266.74        256.59       140.66 o                         
   3   3   0        300.43        171.07       451.34 o                         
   7   3   0       2490.56       1343.96       718.42 o                         
   9   3   0         38.20        129.05       356.15 o                         
  11   3   0        507.30        647.63       158.26 o                         
  13   3   0        699.88        754.66       160.25 o                         
   2   4   0      10612.45       9749.22       132.32 o                         
   4   4   0      10051.98      12156.20       616.70 o                         
  10   4   0       2195.16       1810.13       207.11 o                         
  12   4   0       1643.80       1628.59       191.20 o                         
   3   5   0      25632.51      26844.21       257.56 o                         
  11   5   0       1573.50       1385.03       144.96 o                         
   2   6   0       6505.08       6723.09       107.43 o                         
   4   6   0       4701.93       4823.22       949.60 o                         
  10   6   0       1428.35        908.53       149.18 o                         
   1   7   0         43.56         41.75        66.50 o                         
   3   7   0        475.62        697.75       108.08 o                         
   9   7   0        426.35        174.34       213.23 o                         
   0   8   0        168.64        168.96       103.89 o                         
   2   8   0          1.43         94.06        80.69 o                         
   4   8   0          1.32          8.14       184.81 o                         
   6   8   0         10.46        -14.14       219.76 o                         
   8   8   0         11.50        -29.92       209.56 o                         
   1   9   0        160.59        221.38        47.13 o                         
   3   9   0        308.33        269.10       103.52 o                         
   5   9   0        371.43        458.55       219.76 o                         
   1   1   1      36202.42      45446.80      4689.36 o                         
   2   1   1       9054.37      11460.25       216.58 o                         
   3   1   1       4295.14       3895.02       226.08 o                         
   4   1   1       6247.92       5719.09       220.30 o                         
   5   1   1      23420.79      20091.34       302.16 o                         
   6   1   1        951.58        733.69       118.89 o                         
   7   1   1      19657.13      16972.94       381.31 o                         
   8   1   1        207.47        153.65        93.47 o                         
   9   1   1       2971.59       2670.98       115.02 o                         
  10   1   1       1096.54        928.67        84.70 o                         
  11   1   1       2182.10       1936.07        87.00 o                         
  12   1   1         77.92         67.46        85.37 o                         
  13   1   1        803.52        854.26        88.91 o                         
  14   1   1          3.69         21.27        84.82 o                         
   1   2   1        812.64        856.31        85.26 o                         
   2   2   1      33703.36      34229.22      8551.03 o                         
   3   2   1        797.93        906.40       145.72 o                         
   4   2   1      23391.48      20469.58      1266.52 o                         
   5   2   1        219.62        343.29       167.12 o                         
   6   2   1      28254.77      28395.32      2152.41 o                         
   7   2   1        452.91        427.21       137.57 o                         
   8   2   1      13201.12      12624.06       476.99 o                         
   9   2   1        148.93        176.69       103.26 o                         
  10   2   1       4029.92       3871.76       184.10 o                         
  11   2   1          0.00         71.64        92.10 o                         
  12   2   1       3471.47       3459.19       102.44 o                         
  13   2   1         17.62         76.44        92.55 o                         
  14   2   1        951.36        696.82       100.86 o                         
   1   3   1      30611.02      29576.47       196.37 o                         
   2   3   1        344.01        354.66        95.60 o                         
   3   3   1      37530.37      19980.24       687.82 o                         
   4   3   1          8.49         55.21       243.01 o                         
   5   3   1      23846.59      24245.08       357.38 o                         
   6   3   1        405.32        477.32       256.74 o                         
   7   3   1      12434.33       7859.40       785.60 o                         
   8   3   1        533.91        537.32        90.48 o                         
   9   3   1       7322.23       7310.84       544.36 o                         
  10   3   1         13.08         46.95        72.12 o                         
  11   3   1       3840.87       3753.40       157.88 o                         
  12   3   1         19.23         30.55        67.73 o                         
  13   3   1       1454.47       1492.91        80.56 o                         
  14   3   1          1.84         52.70        71.15 o                         
   1   4   1        419.25        379.27        62.69 o                         
   2   4   1      24903.50      25621.41       206.97 o                         
   3   4   1         95.55         97.79        81.54 o                         
   4   4   1      18580.92      19140.11       623.91 o                         
   8   4   1       4054.39       3343.66       154.89 o                         
   9   4   1        488.62        606.10       200.85 o                         
  10   4   1       3310.73       2560.64       195.41 o                         
  11   4   1          1.17        -39.41       133.61 o                         
  12   4   1        401.41        223.86       133.72 o                         
  13   4   1         16.18        -57.85       136.46 o                         
   1   5   1        712.86        774.18        66.91 o                         
   2   5   1        169.29        158.97        59.83 o                         
   3   5   1       1551.93       1539.74       176.21 o                         
   4   5   1         88.56        115.80       199.28 o                         
   8   5   1         32.49       -115.59       204.12 o                         
   9   5   1        161.72        284.21       138.57 o                         
  10   5   1         39.01        -81.46       200.17 o                         
  11   5   1          6.45        416.48       137.07 o                         
  12   5   1          0.17        285.17       179.44 o                         
   1   6   1         71.03        102.26        63.37 o                         
   2   6   1       3188.83       3107.45       171.74 o                         
   3   6   1         72.46        103.76        66.46 o                         
   4   6   1       2838.43       2907.09       284.99 o                         
   5   6   1         14.02          5.94       256.69 o                         
   7   6   1        114.42         -9.79       145.10 o                         
   8   6   1        932.11        761.80       195.55 o                         
   9   6   1         92.40        -29.78       199.63 o                         
  10   6   1        696.37        936.55       189.29 o                         
  11   6   1         13.22        -15.01       123.68 o                         
   1   7   1       3646.30       3753.59       273.95 o                         
   2   7   1          8.86        -17.15        47.46 o                         
   3   7   1       4882.36       4897.34       427.84 o                         
   4   7   1         39.64        102.95       121.83 o                         
   5   7   1       1675.96       1417.75       278.65 o                         
   6   7   1          0.14        124.43       203.03 o                         
   7   7   1       1021.39        807.77       201.26 o                         
   8   7   1          1.08       -182.77       206.57 o                         
   9   7   1       1053.73       1109.66       201.40 o                         
  10   7   1         26.86        -98.56       124.63 o                         
   0   8   1       2117.44       1918.36       115.18 o                         
   1   8   1          0.18         52.13        39.53 o                         
   2   8   1       2189.08       2328.49       205.78 o                         
   3   8   1         18.12         57.14        76.21 o                         
   4   8   1       1662.60       1693.32       111.75 o                         
   5   8   1         12.94       -131.34       163.69 o                         
   6   8   1        855.56        548.30       146.46 o                         
   7   8   1          9.09        229.41       204.12 o                         
   8   8   1        542.84        355.01       123.44 o                         
   1   9   1        623.12        551.84        41.56 o                         
   2   9   1          0.14         -0.03        42.32 o                         
   3   9   1        423.16        439.96        80.05 o                         
   4   9   1          6.88          7.37       114.21 o                         
   5   9   1        353.10        309.45       179.71 o                         
   0   0   2     137522.44      76997.82     12978.04 o                         
   1   0   2       6155.30       7413.23       277.80 o                         
   2   0   2     126639.59     125279.86      2555.40 o                         
   3   0   2       1432.95       1395.06       154.83 o                         
   4   0   2      36844.63      31054.38       341.33 o                         
   5   0   2      17600.54      15573.15       254.02 o                         
   6   0   2      41654.73      34204.94       317.67 o                         
   7   0   2        915.92       1029.43       156.39 o                         
   8   0   2      10612.67       9507.43       200.72 o                         
   9   0   2        894.26        716.11       155.43 o                         
  10   0   2       5073.57       4570.98       150.31 o                         
  11   0   2        538.43        583.35       126.66 o                         
  12   0   2       4861.05       4673.37       183.11 o                         
  13   0   2          4.54        159.57       117.57 o                         
  14   0   2       1482.44       1283.86       211.12 o                         
   1   1   2      85135.70      89007.24      5157.78 o                         
   2   1   2        827.89       1006.98       108.56 o                         
   3   1   2      21003.07      21063.10      1089.93 o                         
   4   1   2        507.20        756.85       108.61 o                         
   5   1   2      32972.65      28605.21      2174.37 o                         
   6   1   2          8.49        -98.75       120.10 o                         
   7   1   2      20826.94      16911.39       797.63 o                         
   8   1   2        304.49        186.81        95.91 o                         
   9   1   2       5101.15       4485.77       121.94 o                         
  10   1   2         94.88        187.85       103.34 o                         
  11   1   2       4472.52       4223.61       141.13 o                         
  12   1   2          4.73        119.12        80.96 o                         
  13   1   2       1738.96       1648.80       107.61 o                         
  14   1   2         27.46         98.65        99.43 o                         
   0   2   2       1130.86       1149.66        66.02 o                         
   1   2   2       1454.64       1544.33       122.89 o                         
   2   2   2      12755.47      12358.12       881.31 o                         
   3   2   2        446.72        621.79       130.89 o                         
   4   2   2       8538.78       7280.79       528.69 o                         
   5   2   2       4268.71       4292.84       276.60 o                         
   6   2   2       3019.50       2775.75       141.52 o                         
   7   2   2        849.64        802.53       108.76 o                         
   8   2   2       2239.20       1994.27       148.31 o                         
   9   2   2        496.81        407.92        95.89 o                         
  10   2   2       2295.45       2131.31       163.94 o                         
  11   2   2        192.42        316.80        97.04 o                         
  12   2   2        174.36        288.18        87.73 o                         
  13   2   2          0.25         27.43        60.76 o                         
  14   2   2         76.03        127.55        61.30 o                         
   1   3   2       9018.57       8695.40      1088.78 o                         
   2   3   2         21.49         10.64        84.64 o                         
   3   3   2         99.22         92.80        74.84 o                         
   4   3   2        224.13        277.53        85.42 o                         
   5   3   2       4279.76       4032.05       397.61 o                         
   6   3   2         83.84        241.26       164.29 o                         
   7   3   2       1696.56       1625.64       284.42 o                         
   8   3   2       1789.98       1538.81       247.92 o                         
   9   3   2         19.55         57.19        88.89 o                         
  10   3   2        258.57        266.51        81.10 o                         
  11   3   2        479.58        558.00        79.06 o                         
  12   3   2         18.30         31.57        78.62 o                         
  13   3   2        273.42        252.26        78.92 o                         
  14   3   2         98.04        141.94        87.79 o                         
   0   4   2      24805.26      18577.66       311.68 o                         
   1   4   2         14.01          1.28        63.14 o                         
   2   4   2      14291.58      14713.99      1909.67 o                         
   3   4   2        160.74        200.46        74.51 o                         
   4   4   2      14258.85      11639.31       498.94 o                         
   5   4   2          0.00         -8.98       254.98 o                         
   6   4   2       8367.16       6693.31       221.39 o                         
   7   4   2        487.24        757.59       190.93 o                         
   8   4   2       3372.32       3136.64       252.60 o                         
   9   4   2         31.49        268.28       187.87 o                         
  10   4   2       2025.66       2096.39       387.63 o                         
  11   4   2          0.35        -68.39       140.16 o                         
  12   4   2       1088.93       1000.69       127.78 o                         
  13   4   2         13.66        -15.32        86.96 o                         
   1   5   2      16583.88      15633.44      1520.48 o                         
   2   5   2        242.72        227.42        77.31 o                         
   3   5   2      16854.71      17567.78      1967.35 o                         
   4   5   2         89.94        138.13       232.85 o                         
   5   5   2       9330.17       7721.18      2036.75 o                         
   6   5   2        296.42         62.28       140.48 o                         
   7   5   2       4579.98       3723.75       158.97 o                         
   8   5   2        914.58        774.04       187.93 o                         
   9   5   2       3584.15       3531.60       193.65 o                         
  10   5   2        114.84        249.27       181.82 o                         
  11   5   2       1466.60        782.34       136.26 o                         
  12   5   2          2.71         56.21       140.72 o                         
   0   6   2       4116.90       4224.72       279.79 o                         
   1   6   2        123.79         66.71        53.08 o                         
   2   6   2       6643.23       6941.64       674.62 o                         
   3   6   2        146.21        209.67        57.01 o                         
   4   6   2       6402.94       6401.60       465.40 o                         
   5   6   2        184.17        265.95       164.72 o                         
   6   6   2       2701.39       2382.91       148.91 o                         
   7   6   2         85.90         99.13       131.09 o                         
   8   6   2       2611.16       2281.73       195.55 o                         
   9   6   2          7.01        266.81       188.75 o                         
  10   6   2       1627.99       1485.12       185.76 o                         
  11   6   2         20.45        239.20       186.57 o                         
   1   7   2        686.09        661.17        46.77 o                         
   2   7   2         17.08         63.88        51.28 o                         
   3   7   2        779.87        897.10        65.44 o                         
   4   7   2         76.41        141.41       108.17 o                         
   5   7   2        647.22        744.12       157.55 o                         
   6   7   2        139.07         47.73       190.93 o                         
   7   7   2        745.25        703.87       186.30 o                         
   8   7   2         89.76        113.55       181.41 o                         
   9   7   2        372.03        327.73       186.85 o                         
  10   7   2         14.06        332.49       194.33 o                         
   0   8   2         20.24         -5.97        58.46 o                         
   1   8   2         13.82         65.95        44.08 o                         
   2   8   2          7.64         59.92        55.68 o                         
   3   8   2          9.38         59.21        74.96 o                         
   4   8   2         56.78         55.10       105.74 o                         
   5   8   2         42.19        161.48       151.94 o                         
   6   8   2         11.08        235.12       190.79 o                         
   7   8   2          0.00         42.70       194.19 o                         
   8   8   2         20.30        101.45       192.56 o                         
   1   9   2        303.27        321.08        45.94 o                         
   2   9   2          0.25         33.45        47.46 o                         
   3   9   2        485.74        452.53        49.04 o                         
   4   9   2          3.45          3.50        52.04 o                         
   5   9   2        283.57        -27.17       164.69 o                         
   1   1   3       1457.87       1535.84        77.71 o                         
   2   1   3      14381.70      14794.69       694.46 o                         
   3   1   3      10229.74      10602.39       714.06 o                         
   4   1   3       3664.56       3645.94       138.25 o                         
   5   1   3       9849.54       9177.33       255.22 o                         
   6   1   3        172.31        212.57       104.79 o                         
   7   1   3      12795.85      11628.25       516.89 o                         
   8   1   3         14.70         -7.08        98.01 o                         
   9   1   3       4174.63       3737.86       114.99 o                         
  10   1   3       1280.21       1043.10        99.02 o                         
  11   1   3       2177.12       2219.78       154.80 o                         
  12   1   3        176.70        134.17        87.79 o                         
  13   1   3       1603.69       1449.82       104.76 o                         
  14   1   3          6.28         38.85        53.96 o                         
   0   2   3     155327.72     135745.47       521.70 o                         
   1   2   3      15070.14      15111.45       674.18 o                         
   2   2   3      60790.74      58738.85      2477.38 o                         
   3   2   3        134.23         99.72        73.93 o                         
   4   2   3      41069.92      36122.64      3056.14 o                         
   5   2   3        639.82        677.59        89.71 o                         
   6   2   3      41977.84      41537.65      2791.94 o                         
   7   2   3       2026.57       2150.48       112.98 o                         
   8   2   3      11095.35      10890.13       525.74 o                         
   9   2   3         53.92        100.51        52.89 o                         
  10   2   3       5352.94       5308.50       141.26 o                         
  11   2   3        280.17        300.44        56.95 o                         
  12   2   3       2892.00       3182.18       119.79 o                         
  13   2   3         62.47        138.75        62.19 o                         
  14   2   3        654.81        713.58        92.28 o                         
   1   3   3      59904.38      57135.48      5371.67 o                         
   2   3   3        180.49        178.30        55.23 o                         
   3   3   3      50124.06      44653.49      6746.93 o                         
   4   3   3         34.85          3.66        83.81 o                         
   5   3   3      24389.87      25237.74      2796.98 o                         
   6   3   3        991.07        874.97       129.48 o                         
   7   3   3      12095.40       9948.35       199.57 o                         
   8   3   3         17.61         75.95       131.59 o                         
   9   3   3       7655.83       7757.62       834.43 o                         
  10   3   3          1.33         28.40        93.42 o                         
  11   3   3       3018.83       3250.51       200.80 o                         
  12   3   3         40.81        131.38        86.27 o                         
  13   3   3        880.86        912.51        87.07 o                         
  14   3   3          0.79        122.63       123.86 o                         
   0   4   3        635.47        645.00        52.65 o                         
   1   4   3        188.36        194.35        64.23 o                         
   2   4   3       6198.29       6420.21       747.43 o                         
   3   4   3        600.91        540.80       114.21 o                         
   4   4   3       5909.10       4862.65       472.15 o                         
   5   4   3        110.57        124.37        66.74 o                         
   6   4   3       2342.38       2333.54        91.61 o                         
   7   4   3        942.98        955.35       103.46 o                         
   8   4   3       3619.16       3678.04       378.32 o                         
   9   4   3        147.84        132.95       133.37 o                         
  10   4   3       1905.24       1680.29       444.68 o                         
  11   4   3         53.18         58.41       152.88 o                         
  12   4   3        684.89        394.39       181.00 o                         
  13   4   3         21.64         94.83       134.71 o                         
   1   5   3        107.07         89.25        38.86 o                         
   2   5   3        733.29        784.03        76.42 o                         
   3   5   3        164.99        240.95       100.75 o                         
   4   5   3        187.56        155.04       154.86 o                         
   5   5   3        254.65        215.93       154.57 o                         
   6   5   3        100.70        154.31       149.53 o                         
   7   5   3          8.09         79.55       173.38 o                         
   8   5   3        241.67        130.14       175.70 o                         
   9   5   3         45.64         63.91       172.16 o                         
  10   5   3        196.63        106.34       126.06 o                         
  11   5   3         14.26        345.95       172.98 o                         
  12   5   3          4.63         -1.63       182.09 o                         
   0   6   3        107.13        162.98        51.66 o                         
   1   6   3         11.99         -0.82        53.68 o                         
   2   6   3        536.51        563.31        89.03 o                         
   3   6   3         32.35        117.96        90.48 o                         
   4   6   3       1044.10       1021.60       108.02 o                         
   5   6   3          2.59        143.62       160.14 o                         
   6   6   3        811.21        870.99       149.18 o                         
   7   6   3         11.87         94.10       125.92 o                         
   8   6   3        653.98        614.53       177.60 o                         
   9   6   3        157.00        121.44       125.65 o                         
  10   6   3        475.21        282.31       180.59 o                         
  11   6   3          0.96        211.87       181.27 o                         
   1   7   3       4279.43       4301.90       137.77 o                         
   2   7   3         71.51         48.71        50.15 o                         
   3   7   3       3897.65       4036.55       205.03 o                         
   4   7   3         40.12         51.18        97.14 o                         
   5   7   3       2769.92       2178.53       237.50 o                         
   6   7   3          0.23       -107.16       151.18 o                         
   7   7   3       1176.34       1391.56       178.96 o                         
   8   7   3         16.53        222.34       121.16 o                         
   9   7   3        749.53        567.61       128.92 o                         
  10   7   3         24.17       -184.13       184.13 o                         
   0   8   3       2786.44       2764.77        74.45 o                         
   1   8   3         53.45        122.36        45.66 o                         
   2   8   3       2879.12       2827.41        87.91 o                         
   3   8   3          9.82          5.65        42.24 o                         
   4   8   3       1574.26       1491.25       118.08 o                         
   5   8   3          1.68        -70.52       148.43 o                         
   6   8   3        751.60        529.67       184.67 o                         
   7   8   3          0.02         38.21       181.00 o                         
   8   8   3        629.00        310.60       190.25 o                         
   1   9   3        332.02        274.06        43.11 o                         
   2   9   3          5.23        -11.53        42.96 o                         
   3   9   3        271.56        281.88        49.74 o                         
   4   9   3          0.84         52.64        53.47 o                         
   5   9   3        241.66        217.07        82.10 o                         
   0   0   4      29475.04      21530.40      4929.62 o                         
   1   0   4       1044.90       1336.74        98.76 o                         
   2   0   4      18899.29      20775.68       816.35 o                         
   3   0   4        191.35        232.78        53.87 o                         
   4   0   4      31124.91      29812.10       523.97 o                         
   5   0   4       2097.82       2058.78       118.34 o                         
   6   0   4      15492.84      13630.71       205.75 o                         
   7   0   4         13.68         -2.86       130.96 o                         
   8   0   4      15218.88      14382.04       205.07 o                         
   9   0   4        793.21        568.84       142.11 o                         
  10   0   4       4896.91       4948.72       158.56 o                         
  11   0   4         46.67         51.95       138.03 o                         
  12   0   4       3777.73       3306.43       289.25 o                         
  13   0   4        141.58        115.78       116.37 o                         
  14   0   4       2035.93       2104.30        95.43 o                         
   1   1   4      46902.80      49787.64      1872.79 o                         
   2   1   4       1641.24       1696.92        57.64 o                         
   3   1   4      41023.25      41191.76      2199.64 o                         
   4   1   4       2199.23       2183.02        99.09 o                         
   5   1   4      31366.94      30456.10       939.32 o                         
   6   1   4        265.26        301.45        53.31 o                         
   7   1   4      13410.11      12823.02       441.35 o                         
   8   1   4        339.31        327.01        73.28 o                         
   9   1   4       8321.32       7301.71       631.32 o                         
  10   1   4         85.68        132.42        44.51 o                         
  11   1   4       3365.11       3300.61       109.44 o                         
  12   1   4          0.65         32.78        53.36 o                         
  13   1   4       1219.97       1240.92        53.94 o                         
  14   1   4         17.58        102.87        57.91 o                         
   0   2   4      51697.55      52010.43      1563.68 o                         
   1   2   4       1208.21       1319.97        79.92 o                         
   2   2   4      13269.33      13056.79       770.20 o                         
   3   2   4        146.00        216.79        86.57 o                         
   4   2   4      13555.29      12853.46      1488.30 o                         
   5   2   4       1312.97       1473.22       137.02 o                         
   6   2   4       5059.42       5153.42       351.44 o                         
   7   2   4        200.20        223.97        63.36 o                         
   8   2   4       3148.70       3177.34       182.92 o                         
   9   2   4        384.83        439.02        59.73 o                         
  10   2   4       1290.10       1247.82        81.95 o                         
  11   2   4         16.63         47.48        60.17 o                         
  12   2   4        224.65        266.64        62.79 o                         
  13   2   4         40.80        105.00        71.35 o                         
  14   2   4         19.71         70.42        65.80 o                         
   1   3   4       6118.31       5997.85       348.18 o                         
   2   3   4       1336.67       1327.16        98.94 o                         
   3   3   4       1782.31       1691.72       241.36 o                         
   4   3   4       4371.91       4873.13       402.64 o                         
   5   3   4       3117.54       3309.28       366.42 o                         
   6   3   4         89.54         60.49       116.63 o                         
   7   3   4       1368.01       1202.78       138.96 o                         
   8   3   4        473.70        436.28       129.49 o                         
   9   3   4        424.84        386.26       110.10 o                         
  10   3   4        160.71        180.17       100.62 o                         
  11   3   4        266.45        227.48        81.76 o                         
  12   3   4          2.42        105.40        96.27 o                         
  13   3   4         28.54         80.48       102.88 o                         
  14   3   4         43.78        173.79       234.71 o                         
   0   4   4      17836.43      17058.01       880.45 o                         
   1   4   4        136.15        147.99        37.90 o                         
   2   4   4      21079.26      20717.96      2412.63 o                         
   3   4   4        233.35        294.49       111.91 o                         
   4   4   4      10481.60       9337.30      1007.95 o                         
   5   4   4        146.26        116.77        62.62 o                         
   6   4   4       6420.13       6591.42       416.08 o                         
   7   4   4         13.98         78.21        82.42 o                         
   8   4   4       4665.73       4628.70      1104.22 o                         
   9   4   4         10.94        106.02       106.78 o                         
  10   4   4       2022.44       1912.69       330.45 o                         
  11   4   4          4.56         79.38       148.79 o                         
  12   4   4        597.53        685.07       192.83 o                         
  13   4   4          8.31        161.56       157.13 o                         
   1   5   4       9719.53       9361.57       316.40 o                         
   2   5   4        319.19        277.48        39.37 o                         
   3   5   4      13251.22      13711.30      1570.12 o                         
   4   5   4        336.32        371.27        98.08 o                         
   5   5   4       7430.11       7020.22       602.29 o                         
   6   5   4         14.53        -24.35       105.07 o                         
   7   5   4       4781.25       4548.56       158.45 o                         
   8   5   4         81.68         26.52       169.85 o                         
   9   5   4       2939.22       2478.78       173.79 o                         
  10   5   4         31.16         48.55       170.66 o                         
  11   5   4       1393.59       1021.54       118.85 o                         
  12   5   4         19.45        482.89       166.99 o                         
   0   6   4       8948.89       8887.03       447.67 o                         
   1   6   4         45.17         33.02        41.16 o                         
   2   6   4       6658.28       6969.78       387.52 o                         
   3   6   4         21.67         75.23        92.58 o                         
   4   6   4       6171.18       5841.48       361.63 o                         
   5   6   4        309.33        436.81       147.70 o                         
   6   6   4       4657.42       4503.66       509.61 o                         
   7   6   4         19.70         52.37       107.48 o                         
   8   6   4       2054.66       1957.00       176.10 o                         
   9   6   4         17.26        169.03       173.25 o                         
  10   6   4       1150.42       1089.80       172.30 o                         
  11   6   4         15.19         75.61       121.98 o                         
   1   7   4       1615.61       1686.92       100.02 o                         
   2   7   4         19.10         45.92        43.77 o                         
   3   7   4       1249.65       1215.45        83.36 o                         
   4   7   4         29.73         81.58        92.32 o                         
   5   7   4        616.66        408.44       157.05 o                         
   6   7   4          2.10        279.96       146.09 o                         
   7   7   4        474.47        361.73       124.43 o                         
   8   7   4          0.71       -106.75       169.30 o                         
   9   7   4        300.52        170.94       180.59 o                         
  10   7   4          0.86         45.15       172.84 o                         
   0   8   4         56.22        156.76        61.63 o                         
   1   8   4          4.31          2.13        46.26 o                         
   2   8   4        169.37        229.71        45.89 o                         
   3   8   4          0.68         51.97        42.62 o                         
   4   8   4        140.24        119.40        49.90 o                         
   5   8   4         11.47          3.19        37.22 o                         
   6   8   4         61.58        122.39       143.00 o                         
   7   8   4          0.68        -54.94       176.65 o                         
   8   8   4         28.60         62.83       124.02 o                         
   1   9   4        570.40        497.30        50.66 o                         
   2   9   4          7.44         18.51        45.07 o                         
   3   9   4        442.11        391.76        49.88 o                         
   4   9   4         32.05         64.55        54.72 o                         
   5   9   4        211.76        176.64        57.54 o                         
   1   1   5      13661.89      15093.70       695.04 o                         
   2   1   5       9304.60       9181.53       294.22 o                         
   3   1   5      11786.42      12125.30       631.03 o                         
   4   1   5       1332.95       1258.55        88.07 o                         
   5   1   5      16563.86      16851.82       474.28 o                         
   6   1   5       1469.24       1470.11        92.39 o                         
   7   1   5       7188.68       6907.23       235.64 o                         
   8   1   5       4486.65       4111.12       185.89 o                         
   9   1   5       3727.05       3668.86       123.13 o                         
  10   1   5          2.16          3.19        45.94 o                         
  11   1   5       2115.53       2286.42       163.61 o                         
  12   1   5         26.21         52.50        47.95 o                         
  13   1   5        836.68        901.04        57.09 o                         
  14   1   5         96.02        156.55        44.94 o                         
   0   2   5      76739.01      80051.51      2263.12 o                         
   1   2   5       6054.59       6393.10       230.57 o                         
   2   2   5      74328.45      71954.66      4926.86 o                         
   3   2   5          0.08        -11.80        41.39 o                         
   4   2   5      45201.82      42657.62      2439.40 o                         
   5   2   5       3494.31       3372.24       374.07 o                         
   6   2   5      18305.72      19197.66      1160.74 o                         
   7   2   5        622.84        735.69        74.95 o                         
   8   2   5      11249.95      11798.76       852.52 o                         
   9   2   5        646.73        597.24        73.12 o                         
  10   2   5       5677.64       6303.40       288.17 o                         
  11   2   5        620.13        630.14        66.03 o                         
  12   2   5       1891.53       2074.44       186.10 o                         
  13   2   5          5.57         60.93        66.58 o                         
  14   2   5        822.60        865.25       135.43 o                         
   1   3   5      54325.45      54837.79      1816.48 o                         
   2   3   5          0.33          6.13        38.55 o                         
   3   3   5      27187.16      26243.76      1910.67 o                         
   4   3   5        294.02        298.30        72.23 o                         
   5   3   5      19558.34      19320.82      1720.64 o                         
   6   3   5        339.19        276.84       107.98 o                         
   7   3   5      12749.32      11479.88       481.92 o                         
   8   3   5        554.88        472.21       110.24 o                         
   9   3   5       5672.38       5194.94       477.61 o                         
  10   3   5        180.59        154.61       102.68 o                         
  11   3   5       2746.42       2884.06       266.43 o                         
  12   3   5          1.28        106.48       101.92 o                         
  13   3   5       1089.24       1038.64       111.31 o                         
   0   4   5       2990.38       2898.27       320.11 o                         
   1   4   5       4134.18       3995.19       190.01 o                         
   2   4   5       3592.04       3692.73       232.95 o                         
   3   4   5        135.26        159.68        34.37 o                         
   4   4   5       5483.81       5376.17       529.41 o                         
   5   4   5       2002.11       2017.76       165.85 o                         
   6   4   5       5182.14       5252.92       398.74 o                         
   7   4   5          0.30         58.91        94.02 o                         
   8   4   5       2782.20       2685.82       335.29 o                         
   9   4   5        151.98        256.88       104.38 o                         
  10   4   5       1547.42       1225.27       198.34 o                         
  11   4   5        463.25        233.42       150.78 o                         
  12   4   5        799.40        300.05       147.59 o                         
  13   4   5          0.73        206.59       151.64 o                         
   1   5   5         39.88         60.77        40.12 o                         
   2   5   5        340.12        359.86        61.98 o                         
   3   5   5         55.38        139.23        47.81 o                         
   4   5   5          0.10         67.24       133.52 o                         
   5   5   5        292.34        173.09       137.74 o                         
   6   5   5          0.49         97.88       126.10 o                         
   7   5   5        210.02        213.07        71.78 o                         
   8   5   5         13.31         -5.93        74.89 o                         
   9   5   5          7.72         82.85        89.58 o                         
  10   5   5         52.19         61.94        96.22 o                         
  11   5   5         10.99         21.27       106.47 o                         
  12   5   5          1.31        -45.15       167.54 o                         
   0   6   5        746.99        729.35        60.51 o                         
   1   6   5         41.07         71.60        41.83 o                         
   2   6   5        661.26        701.97        45.08 o                         
   3   6   5          3.77         25.33        42.76 o                         
   4   6   5       1031.81       1013.16       139.24 o                         
   5   6   5        491.45        617.32       163.12 o                         
   6   6   5       1105.06       1154.02       134.91 o                         
   7   6   5        193.13         -3.97       161.15 o                         
   8   6   5        540.88        611.26       162.23 o                         
   9   6   5         15.19        209.83       160.19 o                         
  10   6   5        281.34        585.83       167.26 o                         
  11   6   5         15.08        359.82       166.31 o                         
   1   7   5       3557.31       3691.58        84.44 o                         
   2   7   5         92.32        136.63        46.98 o                         
   3   7   5       2979.40       2927.87       185.91 o                         
   4   7   5         20.95         38.42        44.49 o                         
   5   7   5       2307.15       2202.10       274.70 o                         
   6   7   5          0.03         33.59       141.08 o                         
   7   7   5       1348.74       1248.39       151.15 o                         
   8   7   5         99.22        149.59       162.91 o                         
   9   7   5        576.29        475.96       118.58 o                         
  10   7   5          0.23        260.69       168.76 o                         
   0   8   5       2454.18       2503.77       256.61 o                         
   1   8   5         36.81         46.15        47.35 o                         
   2   8   5       1846.61       1740.67        96.62 o                         
   3   8   5         33.56         51.65        41.42 o                         
   4   8   5       1272.22       1316.70        80.42 o                         
   5   8   5          6.85          8.59        80.64 o                         
   6   8   5        905.74        942.60       195.86 o                         
   7   8   5        129.81        154.52        52.54 o                         
   8   8   5        529.05         73.03       169.30 o                         
   1   9   5        340.29        345.53        54.17 o                         
   2   9   5          8.42         34.55        44.26 o                         
   3   9   5        269.80        239.08        50.22 o                         
   4   9   5          0.06         53.94        56.27 o                         
   5   9   5        294.70         34.00       170.66 o                         
   0   0   6      36320.39      33342.22      7838.12 o                         
   1   0   6       2612.57       2664.80       107.20 o                         
   2   0   6     103434.30     118801.78      5338.43 o                         
   3   0   6         61.61         26.13        53.34 o                         
   4   0   6      60114.64      63039.00      1808.62 o                         
   5   0   6       2866.34       3168.96       124.00 o                         
   6   0   6      26324.26      26494.69       835.28 o                         
   7   0   6       3208.87       3354.55        60.61 o                         
   8   0   6      15550.41      15606.04       725.02 o                         
   9   0   6       1669.62       1704.08        55.87 o                         
  10   0   6       9024.40       9262.61       471.81 o                         
  11   0   6          5.77        116.48        81.93 o                         
  12   0   6       1572.55       1820.49       377.50 o                         
  13   0   6        186.24        223.17       164.54 o                         
  14   0   6       1003.64       1140.17       157.29 o                         
   1   1   6      21821.44      24153.98      1282.44 o                         
   2   1   6          5.04         -3.04        34.93 o                         
   3   1   6      50823.54      54665.09      1901.91 o                         
   4   1   6       1115.85       1158.82        62.06 o                         
   5   1   6      13662.52      14028.82       429.68 o                         
   6   1   6         84.13        139.95        34.58 o                         
   7   1   6      14303.83      14185.24       353.43 o                         
   8   1   6         18.55         29.31        40.73 o                         
   9   1   6       9667.89      10114.05       505.38 o                         
  10   1   6        140.69        139.71        35.15 o                         
  11   1   6       2512.49       2598.53       152.47 o                         
  12   1   6         10.58         69.16        39.95 o                         
  13   1   6       1159.41       1226.10        89.39 o                         
  14   1   6          0.86         13.81        43.91 o                         
   0   2   6       1562.55       1647.94        75.23 o                         
   1   2   6          1.37         18.12        35.93 o                         
   2   2   6       5631.75       5806.06       356.47 o                         
   3   2   6         42.99         96.65        44.24 o                         
   4   2   6        911.07        847.72        41.81 o                         
   5   2   6          8.55        -23.53        41.83 o                         
   6   2   6       3431.09       3281.11       234.92 o                         
   7   2   6       1203.45       1252.87        79.42 o                         
   8   2   6       1619.37       1673.36       155.13 o                         
   9   2   6        825.57        848.37        75.81 o                         
  10   2   6        601.33        677.21        73.67 o                         
  11   2   6          6.07          9.49        66.32 o                         
  12   2   6        580.63        595.79        70.35 o                         
  13   2   6         54.20        110.95        50.82 o                         
  14   2   6        180.69        219.49        47.13 o                         
   1   3   6        943.48       1045.37        38.87 o                         
   2   3   6        817.79        878.81        40.89 o                         
   3   3   6       5454.32       5516.26       362.42 o                         
   4   3   6       3226.69       3118.43       162.26 o                         
   5   3   6         33.58        130.00        42.58 o                         
   6   3   6       1002.35        994.85       106.64 o                         
   7   3   6        511.31        380.02       104.83 o                         
   8   3   6          4.24         14.69       110.23 o                         
   9   3   6       2162.61       1824.46       135.38 o                         
  10   3   6        462.19        409.66       109.58 o                         
  11   3   6         76.27        157.65       106.04 o                         
  12   3   6         58.09        124.39       106.96 o                         
  13   3   6         51.48         91.19       110.92 o                         
   0   4   6       8378.31       8430.24       481.60 o                         
   1   4   6          1.05         -7.79        41.95 o                         
   2   4   6       9941.69      10216.27       458.63 o                         
   3   4   6         13.06         41.49        35.92 o                         
   4   4   6      10602.06      10395.04       793.18 o                         
   5   4   6        347.14        333.41        40.67 o                         
   6   4   6       5219.45       5331.37       392.36 o                         
   7   4   6        117.41        199.07        98.40 o                         
   8   4   6       5061.03       5045.58       390.63 o                         
   9   4   6         58.73         -1.12       102.53 o                         
  10   4   6       2121.27       1673.81       147.35 o                         
  11   4   6          8.77         88.38       146.06 o                         
  12   4   6        626.87        597.79       147.79 o                         
  13   4   6          9.19        103.02       156.45 o                         
   1   5   6      21851.61      21871.15       971.00 o                         
   2   5   6        367.08        326.32        42.63 o                         
   3   5   6      12278.36      12863.53       713.64 o                         
   4   5   6        509.89        536.03        46.55 o                         
   5   5   6      10286.68       9772.26       245.44 o                         
   6   5   6        369.14        434.27        72.48 o                         
   7   5   6       5842.00       5717.79       457.98 o                         
   8   5   6         16.51         89.11        80.74 o                         
   9   5   6       2178.99       2320.85       284.08 o                         
  10   5   6        125.97        201.86       113.35 o                         
  11   5   6       1058.76        864.11       219.48 o                         
  12   5   6         60.78        176.31       118.55 o                         
   0   6   6       6968.06       7408.96       455.69 o                         
   1   6   6         34.58         12.61        43.90 o                         
   2   6   6       6215.04       6496.30       325.23 o                         
   3   6   6          0.06         28.16        47.09 o                         
   4   6   6       3875.51       3844.11       442.36 o                         
   5   6   6         78.07         99.61        44.62 o                         
   6   6   6       3064.98       3046.01        99.52 o                         
   7   6   6          4.38         25.03        44.03 o                         
   8   6   6       1541.19       1507.63       141.91 o                         
   9   6   6         10.65         74.11       113.82 o                         
  10   6   6        638.26        446.58       167.26 o                         
  11   6   6          0.05          1.36       161.42 o                         
   1   7   6        726.53        834.86        47.31 o                         
   2   7   6          2.24         58.99        45.85 o                         
   3   7   6        223.73        265.93        49.77 o                         
   4   7   6         30.42          1.39        50.13 o                         
   5   7   6        531.35        504.10        91.45 o                         
   6   7   6         49.98        101.86        59.23 o                         
   7   7   6        292.61        355.23        50.94 o                         
   8   7   6         69.16         72.17        50.43 o                         
   9   7   6        100.64         40.94        53.00 o                         
   0   8   6         13.31         90.66        64.97 o                         
   1   8   6         34.19         44.53        47.63 o                         
   2   8   6         11.39         59.13        51.14 o                         
   3   8   6          9.13         65.27        51.41 o                         
   4   8   6         10.55         14.66        48.59 o                         
   5   8   6         19.18        123.50        71.28 o                         
   6   8   6         15.15         49.21        71.34 o                         
   7   8   6          9.86         15.05        44.18 o                         
   1   9   6        422.85        372.78        55.63 o                         
   2   9   6          3.43         11.54        55.88 o                         
   3   9   6        189.08        127.97        52.31 o                         
   4   9   6         14.27         87.47        56.35 o                         
   1   1   7      35039.41      37155.54      2217.70 o                         
   2   1   7       2577.82       2954.78       139.35 o                         
   3   1   7      32819.34      32381.60       945.94 o                         
   4   1   7         60.54         61.44        37.74 o                         
   5   1   7      13658.71      14060.40       527.47 o                         
   6   1   7       1157.96       1228.01        44.77 o                         
   7   1   7       2768.58       2719.51        99.67 o                         
   8   1   7       1107.40       1028.58        41.14 o                         
   9   1   7       4643.23       4789.40       281.41 o                         
  10   1   7         34.16         89.92        37.55 o                         
  11   1   7       1252.08       1399.29       100.26 o                         
  12   1   7         32.17         82.05        41.27 o                         
  13   1   7        100.44        119.99        43.38 o                         
  14   1   7          4.24         13.30        51.62 o                         
   0   2   7      23419.60      27658.77       749.18 o                         
   1   2   7        399.65        465.51        40.14 o                         
   2   2   7      37146.90      37865.37      1529.86 o                         
   3   2   7          0.65         23.05        46.52 o                         
   4   2   7      22866.32      23105.45      1072.17 o                         
   5   2   7        119.19        128.44        43.92 o                         
   6   2   7       7314.08       7464.87       507.42 o                         
   7   2   7        197.81        186.60        40.45 o                         
   8   2   7       8289.65       8632.43       525.39 o                         
   9   2   7          3.28         53.76        41.48 o                         
  10   2   7       4406.98       5015.08       296.33 o                         
  11   2   7        122.42         86.02        43.64 o                         
  12   2   7       1392.65       1569.16       120.93 o                         
  13   2   7          0.50         71.19        45.51 o                         
  14   2   7       1082.29        686.46       152.99 o                         
   1   3   7      21933.33      24029.16       720.62 o                         
   2   3   7         46.64        117.89        43.24 o                         
   3   3   7      20796.86      20705.89      1126.95 o                         
   4   3   7          1.64         30.63        42.62 o                         
   5   3   7      15162.45      15307.13       924.52 o                         
   6   3   7         57.40         89.97        43.45 o                         
   7   3   7       9156.18       9198.90       574.20 o                         
   8   3   7        287.18        269.37        49.39 o                         
   9   3   7       5051.74       4945.45       419.00 o                         
  10   3   7          1.93         27.43        43.81 o                         
  11   3   7       2571.33       2769.88       208.22 o                         
  12   3   7          6.45        -13.47        48.57 o                         
  13   3   7       1443.67       1456.88       188.06 o                         
   0   4   7      28013.69      28769.20      1481.07 o                         
   1   4   7          0.87         12.64        34.75 o                         
   2   4   7       8534.98       8694.30       329.75 o                         
   3   4   7        195.21        180.57        39.68 o                         
   4   4   7       7127.42       7061.13       561.04 o                         
   5   4   7        548.86        497.72        39.64 o                         
   6   4   7      12399.46      11856.90       573.45 o                         
   7   4   7         10.40         62.01        42.00 o                         
   8   4   7       3111.41       2834.92        61.26 o                         
   9   4   7          4.97         20.96        43.68 o                         
  10   4   7       1098.49       1183.56       126.30 o                         
  11   4   7         50.39        -15.81       107.50 o                         
  12   4   7        812.55        887.94       134.19 o                         
  13   4   7          4.42       -111.37       152.44 o                         
   1   5   7        139.02        164.75        45.30 o                         
   2   5   7        270.81        299.05        47.70 o                         
   3   5   7        126.76        174.77        46.85 o                         
   4   5   7          6.09         18.89        37.11 o                         
   5   5   7        151.92        167.77        39.95 o                         
   6   5   7          7.16         32.52        39.50 o                         
   7   5   7        260.82        319.29        42.70 o                         
   8   5   7         24.08         47.17        43.01 o                         
   9   5   7         32.97          0.24        34.64 o                         
  10   5   7          7.74         53.06        34.02 o                         
  11   5   7         15.64         46.43        90.47 o                         
  12   5   7          9.06         96.07        52.61 o                         
   0   6   7       3870.09       4315.64       319.71 o                         
   1   6   7         73.25         17.72        43.73 o                         
   2   6   7       2975.72       2939.01       155.33 o                         
   3   6   7         14.48        -26.71        50.66 o                         
   4   6   7       1669.39       1644.63       174.26 o                         
   5   6   7         76.27         70.65        49.40 o                         
   6   6   7       1124.01       1070.90        90.10 o                         
   7   6   7         55.66        104.34        85.91 o                         
   8   6   7        671.47        801.90        81.70 o                         
   9   6   7          1.54         28.81        36.54 o                         
  10   6   7        199.73        254.34        39.66 o                         
  11   6   7          1.94         99.13       160.06 o                         
   1   7   7       2842.37       2759.81        90.09 o                         
   2   7   7        169.58        191.36        48.84 o                         
   3   7   7       1724.43       1737.49        54.81 o                         
   4   7   7          7.58        -30.85        50.46 o                         
   5   7   7       1631.71       1603.73       209.37 o                         
   6   7   7         21.28         -6.67        54.17 o                         
   7   7   7       1453.49       1549.89       182.71 o                         
   8   7   7         44.80        113.59        52.95 o                         
   9   7   7        453.12        671.20       144.35 o                         
   0   8   7       1469.45       1534.60       114.77 o                         
   1   8   7          0.27         -3.87        51.00 o                         
   2   8   7        926.93        983.46        53.32 o                         
   3   8   7          0.87         56.59        53.36 o                         
   4   8   7       1033.25       1085.06       113.06 o                         
   5   8   7         28.94         30.78        54.97 o                         
   6   8   7       1200.20       1231.90        89.52 o                         
   7   8   7          8.64        -13.53        53.81 o                         
   1   9   7        358.33        417.43        60.72 o                         
   2   9   7          5.50         47.60        57.65 o                         
   3   9   7        492.13        444.45        57.58 o                         
   4   9   7          0.26        134.36       164.14 o                         
   0   0   8      68337.02      62908.20     15086.11 o                         
   1   0   8        699.33        687.62        98.98 o                         
   2   0   8      99969.88     107086.79      4957.84 o                         
   3   0   8       3139.69       3818.14       215.89 o                         
   4   0   8      77607.98      82166.07      5720.61 o                         
   5   0   8       2947.16       3486.03       225.58 o                         
   6   0   8      13921.78      15155.62       677.90 o                         
   7   0   8         16.81         39.66        57.87 o                         
   8   0   8      22370.69      23650.13      1153.19 o                         
   9   0   8        495.08        441.57        54.94 o                         
  10   0   8       9341.20      10167.83      1408.90 o                         
  11   0   8        154.08        201.55        54.80 o                         
  12   0   8        989.61       1124.22       192.90 o                         
  13   0   8          0.14          2.48        59.45 o                         
  14   0   8        685.40        768.32        99.07 o                         
   1   1   8      19087.86      20550.46      1195.09 o                         
   2   1   8        465.03        496.08        46.01 o                         
   3   1   8      31747.14      31924.17      1270.71 o                         
   4   1   8         13.10         -1.16        32.97 o                         
   5   1   8      17179.50      18914.10       825.13 o                         
   6   1   8         45.41         51.01        36.59 o                         
   7   1   8      10383.23      11074.28       405.97 o                         
   8   1   8        131.19        154.56        39.75 o                         
   9   1   8       8815.90       9317.41       509.40 o                         
  10   1   8          1.31         66.43        38.54 o                         
  11   1   8       2337.26       2628.31       255.56 o                         
  12   1   8          4.89         29.26        43.27 o                         
  13   1   8        977.41       1067.12       178.29 o                         
  14   1   8          0.82         32.59        46.25 o                         
   0   2   8       2041.94       2272.04       104.20 o                         
   1   2   8        719.26        816.69        42.95 o                         
   2   2   8        241.56        265.29        36.25 o                         
   3   2   8        637.33        568.50        67.33 o                         
   4   2   8        966.22       1068.43        60.27 o                         
   5   2   8       1802.19       1734.74        97.42 o                         
   6   2   8       2840.50       2813.95       114.42 o                         
   7   2   8         14.41         41.03        43.34 o                         
   8   2   8        742.58        766.13        69.77 o                         
   9   2   8         79.11        131.27        42.11 o                         
  10   2   8        150.35        169.32        58.63 o                         
  11   2   8         59.70         96.74        60.73 o                         
  12   2   8        711.03        757.69        80.70 o                         
  13   2   8          0.16         11.55        48.32 o                         
   1   3   8       1538.23       1584.92        53.49 o                         
   2   3   8         33.02         71.75        41.03 o                         
   3   3   8       4116.79       4149.86       275.51 o                         
   4   3   8        359.76        403.86        44.52 o                         
   5   3   8        323.42        299.19        35.39 o                         
   6   3   8         25.59         76.48        40.84 o                         
   7   3   8        407.74        434.71        52.51 o                         
   8   3   8        153.75        127.37        43.97 o                         
   9   3   8       2065.70       2183.21       238.86 o                         
  10   3   8         27.86         24.73        46.95 o                         
  11   3   8        192.03        217.50        49.03 o                         
  12   3   8          2.80        -34.76        48.93 o                         
  13   3   8         23.83         63.20        52.62 o                         
   0   4   8       3381.00       3873.40       305.09 o                         
   1   4   8        159.95        153.19        37.29 o                         
   2   4   8       9909.63      10474.05       389.63 o                         
   3   4   8         13.26         35.00        38.48 o                         
   4   4   8       8614.38       8729.88       730.56 o                         
   5   4   8         11.42          5.08        40.90 o                         
   6   4   8       5340.97       5381.86       237.33 o                         
   7   4   8         98.80        128.58        44.47 o                         
   8   4   8       4605.77       4619.12       348.91 o                         
   9   4   8          4.84         31.69        85.48 o                         
  10   4   8       1701.28       1805.30       155.24 o                         
  11   4   8          0.38        -28.29        50.40 o                         
  12   4   8        523.82        613.52        53.10 o                         
   1   5   8      20528.16      22522.56      1489.09 o                         
   2   5   8         24.75         19.21        38.73 o                         
   3   5   8      10702.79      10743.70       552.96 o                         
   4   5   8        264.74        217.02        39.85 o                         
   5   5   8       7201.16       7758.72       398.26 o                         
   6   5   8         49.40         71.62        43.08 o                         
   7   5   8       5369.00       5408.64       140.40 o                         
   8   5   8        112.56        102.77        44.14 o                         
   9   5   8       1626.07       1720.23       122.85 o                         
  10   5   8         26.80         32.63        48.64 o                         
  11   5   8        814.71        702.06       210.37 o                         
   0   6   8       7659.19       7985.76       717.27 o                         
   1   6   8        167.16        110.84        47.72 o                         
   2   6   8       3278.26       3422.94       134.88 o                         
   3   6   8          0.05         29.21        48.14 o                         
   4   6   8       1877.54       2075.30       331.85 o                         
   5   6   8         58.80         80.58        48.68 o                         
   6   6   8       2675.25       2650.10       228.66 o                         
   7   6   8         35.18        104.54        49.64 o                         
   8   6   8        907.72        874.69        40.63 o                         
   9   6   8          3.01         -5.46        51.10 o                         
  10   6   8        479.46        576.58        79.42 o                         
   1   7   8        355.87        404.53        74.68 o                         
   2   7   8        100.02        120.38        49.15 o                         
   3   7   8        261.01        234.32        51.33 o                         
   4   7   8          3.86         50.79        53.77 o                         
   5   7   8        566.93        617.20       152.82 o                         
   6   7   8         12.20        104.26        54.33 o                         
   7   7   8        185.35        126.47        50.26 o                         
   8   7   8         26.07         33.51        53.81 o                         
   9   7   8         69.21        153.18        94.25 o                         
   0   8   8          3.41         91.44        71.87 o                         
   1   8   8          0.63         35.44        53.07 o                         
   2   8   8          8.01        -14.15        54.58 o                         
   3   8   8          6.23         84.16        54.85 o                         
   4   8   8         29.97         36.82        57.34 o                         
   5   8   8          6.30         27.34        87.57 o                         
   6   8   8         25.38        -16.16        61.29 o                         
   7   8   8          2.86          3.81        56.89 o                         
   1   9   8        260.71        231.28        61.31 o                         
   2   9   8          5.47         16.58        63.46 o                         
   3   9   8        216.04        233.48        62.19 o                         
   1   1   9      10088.43      10408.69       564.14 o                         
   2   1   9        215.56        130.15        49.05 o                         
   3   1   9      26542.85      27169.35      1484.07 o                         
   4   1   9         79.59        100.91        29.18 o                         
   5   1   9       2200.29       2219.70       136.79 o                         
   6   1   9        887.00        904.21        73.84 o                         
   7   1   9       1654.07       1727.84       105.52 o                         
   8   1   9        983.60       1051.25        64.99 o                         
   9   1   9       4725.85       5436.97       387.24 o                         
  10   1   9        158.84        166.84        43.62 o                         
  11   1   9        775.37        880.82        80.65 o                         
  12   1   9        106.82        144.67        52.09 o                         
  13   1   9        174.41        176.60        48.72 o                         
   0   2   9      21528.65      24782.96      1133.39 o                         
   1   2   9       1779.41       1844.34       108.34 o                         
   2   2   9      30261.23      32040.85      1216.54 o                         
   3   2   9         61.39         52.83        38.13 o                         
   4   2   9      26976.52      27859.04      1122.15 o                         
   5   2   9        126.51        143.06        41.31 o                         
   6   2   9       6715.57       6956.06       424.77 o                         
   7   2   9         16.00         -7.91        40.18 o                         
   8   2   9       5801.33       6398.57       421.50 o                         
   9   2   9        204.18        251.19        49.57 o                         
  10   2   9       4663.84       5048.51       359.03 o                         
  11   2   9         86.04         82.62        47.33 o                         
  12   2   9        956.71       1074.87        98.71 o                         
  13   2   9          0.10         39.22        49.59 o                         
   1   3   9      28847.86      31800.83       967.68 o                         
   2   3   9        175.07        188.98        46.10 o                         
   3   3   9      18094.84      18539.06       775.32 o                         
   4   3   9        258.27        258.30        44.14 o                         
   5   3   9      15956.36      16668.41       547.59 o                         
   6   3   9         85.24        125.68        45.51 o                         
   7   3   9      10205.28      10692.62       856.44 o                         
   8   3   9         88.39         86.69        43.56 o                         
   9   3   9       3646.31       3959.49       368.79 o                         
  10   3   9        102.80        108.27        47.45 o                         
  11   3   9       1790.15       1996.06       374.79 o                         
  12   3   9         10.49         91.41        51.80 o                         
  13   3   9       1158.81       1233.94       171.48 o                         
   0   4   9      10725.22      11433.31       576.86 o                         
   1   4   9         15.35         59.05        38.77 o                         
   2   4   9       7959.23       8563.96       291.44 o                         
   3   4   9          2.63        -16.93        40.12 o                         
   4   4   9       4808.25       5098.73       313.99 o                         
   5   4   9        379.73        381.05        44.48 o                         
   6   4   9       6358.49       6577.38       184.07 o                         
   7   4   9         37.36        106.79        45.25 o                         
   8   4   9       3238.16       3367.92       211.86 o                         
   9   4   9        267.13        231.63        47.27 o                         
  10   4   9        788.07       1031.53       161.11 o                         
  11   4   9        114.05        189.24        50.72 o                         
  12   4   9        787.95        813.24       162.42 o                         
   1   5   9        369.34        417.54        64.87 o                         
   2   5   9         32.57         53.75        50.33 o                         
   3   5   9        266.02        255.42        41.32 o                         
   4   5   9          1.91         68.15        43.01 o                         
   5   5   9        371.88        377.40        40.17 o                         
   6   5   9         26.96         73.73        43.10 o                         
   7   5   9        360.44        302.83        36.29 o                         
   8   5   9          0.02         71.07        59.38 o                         
   9   5   9          0.93         -0.99        48.38 o                         
  10   5   9         21.23         43.28        50.07 o                         
  11   5   9         89.07        107.53        53.21 o                         
   0   6   9       2752.86       2929.02       371.72 o                         
   1   6   9         12.34         73.79        49.84 o                         
   2   6   9       1548.96       1588.26        56.01 o                         
   3   6   9         36.02         33.40        51.35 o                         
   4   6   9        695.44        810.78        78.01 o                         
   5   6   9          1.15        -47.81        50.15 o                         
   6   6   9        827.90        702.30        54.86 o                         
   7   6   9        227.54        265.03        41.90 o                         
   8   6   9        527.79        541.34        63.85 o                         
   9   6   9         37.70         84.84        47.95 o                         
  10   6   9        142.18        168.01        49.80 o                         
   1   7   9       3088.50       3163.60       168.56 o                         
   2   7   9          5.15         38.40        53.32 o                         
   3   7   9       1059.46       1249.19       137.56 o                         
   4   7   9          2.42        -15.11        53.62 o                         
   5   7   9       1921.13       1985.23       239.49 o                         
   6   7   9          1.87         24.69        53.30 o                         
   7   7   9       1303.44       1447.58       187.86 o                         
   8   7   9          0.38        129.38        69.92 o                         
   9   7   9        402.75        387.43       152.85 o                         
   0   8   9       1055.89       1227.26        87.64 o                         
   1   8   9         17.83         77.20        55.61 o                         
   2   8   9       1110.83       1166.14       105.36 o                         
   3   8   9          1.93         19.96        58.18 o                         
   4   8   9       1220.57       1186.36       246.39 o                         
   5   8   9          1.15         53.43        59.32 o                         
   6   8   9        919.57        899.76       107.01 o                         
   1   9   9        250.96        264.44        68.64 o                         
   2   9   9          0.35        104.27        96.96 o                         
   0   0  10       7285.23       7227.56      1253.67 o                         
   1   0  10         36.80         -8.84        82.60 o                         
   2   0  10      41086.53      34711.18      3075.04 o                         
   3   0  10          0.90         62.78        64.61 o                         
   4   0  10      23544.71      27110.11      2004.50 o                         
   5   0  10        397.01        362.68        47.04 o                         
   6   0  10       9956.50      11460.81       662.51 o                         
   7   0  10       2054.81       2179.67       168.26 o                         
   8   0  10      12579.45      14222.32      1233.78 o                         
   9   0  10        549.57        593.25        81.43 o                         
  10   0  10       7055.01       8053.57       945.45 o                         
  11   0  10         23.82         20.19        60.05 o                         
  12   0  10       1516.98       1785.41       383.62 o                         
  13   0  10         60.31         22.80        78.72 o                         
   1   1  10      21629.68      21037.70      1228.78 o                         
   2   1  10          0.08         -1.02        51.42 o                         
   3   1  10      27028.36      26854.35      1830.35 o                         
   4   1  10        246.61        290.32        38.33 o                         
   5   1  10      15576.69      16930.51       793.72 o                         
   6   1  10        447.46        487.13        43.43 o                         
   7   1  10       8542.45       9617.95       489.41 o                         
   8   1  10          3.40         67.95        44.81 o                         
   9   1  10       5874.41       6605.29       508.26 o                         
  10   1  10          9.23         74.52        43.03 o                         
  11   1  10       2221.23       2519.35       273.89 o                         
  12   1  10          0.53          7.67        46.97 o                         
  13   1  10        598.05        687.81        90.80 o                         
   0   2  10      12901.61      13882.37      1177.82 o                         
   1   2  10        318.60        409.59        46.98 o                         
   2   2  10       4646.09       4602.42       241.43 o                         
   3   2  10         15.83         31.07        39.31 o                         
   4   2  10       1723.94       1870.21       106.53 o                         
   5   2  10         65.57         95.49        40.65 o                         
   6   2  10       5879.09       6101.52       439.74 o                         
   7   2  10       1027.23       1146.02        86.02 o                         
   8   2  10        584.75        569.29        48.27 o                         
   9   2  10        181.96        191.78        46.38 o                         
  10   2  10        154.78        166.82        47.87 o                         
  11   2  10          0.03         66.55        51.64 o                         
  12   2  10        278.45        273.48        69.66 o                         
  13   2  10          1.16          4.85        53.90 o                         
   1   3  10       1255.32       1447.90        74.47 o                         
   2   3  10        104.85        142.63        33.01 o                         
   3   3  10       3358.34       3560.89       233.06 o                         
   4   3  10        784.82        779.93        70.74 o                         
   5   3  10       2144.19       2119.62        81.72 o                         
   6   3  10        857.07        812.68        57.85 o                         
   7   3  10        431.78        454.87        48.49 o                         
   8   3  10        133.42         80.02        43.28 o                         
   9   3  10       1196.68       1236.68       151.48 o                         
  10   3  10         55.68         70.91        46.21 o                         
  11   3  10        163.84        217.55        51.97 o                         
  12   3  10          9.73         53.35        54.64 o                         
   0   4  10       6916.92       7852.79       342.39 o                         
   1   4  10         18.80          7.93        41.35 o                         
   2   4  10       9577.41      10053.46       373.91 o                         
   3   4  10         27.04         46.00        45.03 o                         
   4   4  10       8100.28       8663.19       445.98 o                         
   5   4  10        161.80        149.87        45.08 o                         
   6   4  10       4041.68       4314.13       167.10 o                         
   7   4  10         27.82         77.25        50.05 o                         
   8   4  10       3460.22       4069.65       308.62 o                         
   9   4  10          0.42          6.89        49.81 o                         
  10   4  10       1039.23       1275.06        73.28 o                         
  11   4  10          5.14          0.87        51.32 o                         
  12   4  10        368.40        394.12        53.98 o                         
   1   5  10       8461.38       9541.43       561.55 o                         
   2   5  10         53.28         43.36        39.70 o                         
   3   5  10       4387.88       5146.53       396.03 o                         
   4   5  10        154.06        174.07        44.07 o                         
   5   5  10       4070.65       4397.62       288.47 o                         
   6   5  10        415.29        431.68        44.28 o                         
   7   5  10       3793.30       4167.88       149.33 o                         
   8   5  10        171.48        223.08        36.64 o                         
   9   5  10       1266.32       1448.81        58.49 o                         
  10   5  10         50.64         34.60        51.55 o                         
  11   5  10        819.98        914.18       141.40 o                         
   0   6  10       7114.03       7891.59       956.94 o                         
   1   6  10        124.99        165.83        55.66 o                         
   2   6  10       2826.74       3042.67       136.89 o                         
   3   6  10          1.08         57.72        51.84 o                         
   4   6  10       2207.97       2433.68       220.18 o                         
   5   6  10        117.46        109.31        51.03 o                         
   6   6  10       2966.95       2860.07       347.14 o                         
   7   6  10         29.18         18.54        45.46 o                         
   8   6  10        804.40        878.88        69.05 o                         
   9   6  10          9.91         87.46        55.23 o                         
  10   6  10        536.21        490.15       103.91 o                         
   1   7  10        823.55        918.69        59.59 o                         
   2   7  10          4.78         75.29        54.49 o                         
   3   7  10       1037.94        927.15       132.41 o                         
   4   7  10          2.43         95.26        67.17 o                         
   5   7  10        498.67        392.31        54.87 o                         
   6   7  10         45.33         30.52        51.36 o                         
   7   7  10        174.62        178.79        58.31 o                         
   8   7  10         25.86         11.75        81.84 o                         
   0   8  10         91.65        108.34        80.66 o                         
   1   8  10         10.92         48.45        57.58 o                         
   2   8  10          4.64         11.50        59.71 o                         
   3   8  10          7.62         72.77        61.76 o                         
   4   8  10         12.46         69.12        61.66 o                         
   5   8  10          5.30         40.37        62.67 o                         
   6   8  10         42.28         51.81        61.08 o                         
   1   1  11       1296.65       1280.71        74.67 o                         
   2   1  11       1702.33       1645.82       102.99 o                         
   3   1  11      10913.76      11529.54       842.99 o                         
   4   1  11       1452.07       1436.22        94.33 o                         
   5   1  11       2928.23       3390.17       169.49 o                         
   6   1  11        186.22        171.52        45.14 o                         
   7   1  11       1392.46       1734.27       102.94 o                         
   8   1  11        509.01        609.78        47.44 o                         
   9   1  11       3089.13       3788.35       266.47 o                         
  10   1  11        188.23        289.27        49.96 o                         
  11   1  11       1019.43       1307.54       140.54 o                         
  12   1  11          0.42         -6.36        51.73 o                         
  13   1  11        366.93        528.36       115.94 o                         
   0   2  11      30180.09      30952.44      2330.37 o                         
   1   2  11        524.90        533.43        55.14 o                         
   2   2  11      35916.13      38293.70      1907.33 o                         
   3   2  11        903.13        980.39        59.48 o                         
   4   2  11      24284.80      24966.22      1826.32 o                         
   5   2  11         62.74         46.00        36.15 o                         
   6   2  11       8964.12       9257.71       640.44 o                         
   7   2  11        394.60        389.11        49.49 o                         
   8   2  11       7056.20       8036.85       528.56 o                         
   9   2  11          2.07         75.09        51.71 o                         
  10   2  11       3553.22       3890.54       342.30 o                         
  11   2  11        112.49        142.72        60.13 o                         
  12   2  11        822.86        928.95       141.52 o                         
  13   2  11         10.30         72.78        57.44 o                         
   1   3  11      27381.42      30859.36      1166.73 o                         
   2   3  11         91.74         90.15        39.95 o                         
   3   3  11      20703.03      21795.08      1342.86 o                         
   4   3  11        182.55        136.30        48.06 o                         
   5   3  11      11915.33      12830.56       685.04 o                         
   6   3  11         31.54         76.57        42.98 o                         
   7   3  11       7268.15       8070.07       637.45 o                         
   8   3  11          3.84         32.55        45.64 o                         
   9   3  11       3666.87       4100.61       520.82 o                         
  10   3  11          2.02         37.49        51.05 o                         
  11   3  11       1312.78       1343.53       155.23 o                         
  12   3  11         20.58         71.15        55.11 o                         
   0   4  11       4225.87       4711.11       229.99 o                         
   1   4  11        237.02        227.86        31.51 o                         
   2   4  11       1268.58       1489.84        68.66 o                         
   3   4  11        177.67        152.36        46.34 o                         
   4   4  11       1257.75       1556.81       125.04 o                         
   5   4  11         19.10         47.99        46.56 o                         
   6   4  11       3985.24       4103.18       319.56 o                         
   7   4  11          0.14         43.12        49.81 o                         
   8   4  11       1446.80       1505.68        67.19 o                         
   9   4  11          8.15         87.30        57.89 o                         
  10   4  11        518.75        574.01        53.10 o                         
  11   4  11         97.59        239.54        53.97 o                         
  12   4  11        650.41        252.12       146.32 o                         
   1   5  11         29.92        136.63        54.74 o                         
   2   5  11       1118.33       1021.04        77.44 o                         
   3   5  11          3.86         60.08        43.91 o                         
   4   5  11        130.80        143.68        44.52 o                         
   5   5  11        247.40        258.66        37.77 o                         
   6   5  11         48.34         93.63        42.01 o                         
   7   5  11         66.54         77.91        49.41 o                         
   8   5  11         51.18         63.99        52.73 o                         
   9   5  11          4.42        102.22        52.32 o                         
  10   5  11         74.43        118.66        51.96 o                         
  11   5  11         36.64         36.05        57.02 o                         
   0   6  11        498.27        537.12        79.62 o                         
   1   6  11          1.54         71.87        54.75 o                         
   2   6  11        325.25        358.07        70.43 o                         
   3   6  11        105.92        170.98        58.62 o                         
   4   6  11        319.32        383.55        51.76 o                         
   5   6  11          9.10         44.18        40.24 o                         
   6   6  11        547.86        595.44        74.95 o                         
   7   6  11          1.95         -6.50        42.72 o                         
   8   6  11        322.40        317.55        44.69 o                         
   9   6  11          3.12         62.30        47.15 o                         
   1   7  11       2292.36       2470.25       131.28 o                         
   2   7  11         83.22        117.99        57.25 o                         
   3   7  11       1639.48       1634.39       265.97 o                         
   4   7  11         11.96        136.82        56.67 o                         
   5   7  11       1451.14       1577.43       271.61 o                         
   6   7  11          1.20         34.73        56.63 o                         
   7   7  11        961.23       1023.92        94.35 o                         
   8   7  11          7.48         41.94        69.03 o                         
   0   8  11       1374.63       1349.99        91.09 o                         
   1   8  11          2.86         30.80        59.88 o                         
   2   8  11       1124.57        924.93        67.34 o                         
   3   8  11          0.11        -13.56        64.98 o                         
   4   8  11        790.06        673.79        91.76 o                         
   5   8  11          4.53         13.05        62.37 o                         
   0   0  12      16256.44      16274.37      2715.26 o                         
   1   0  12       1999.02       1661.93        88.85 o                         
   2   0  12      10477.92       7979.39       561.48 o                         
   3   0  12        584.92        495.00        68.86 o                         
   4   0  12      19918.89      21401.70      2012.19 o                         
   5   0  12       3469.12       3843.22       374.70 o                         
   6   0  12      10073.97      12740.13      1149.37 o                         
   7   0  12        199.54        229.41        78.49 o                         
   8   0  12       5134.26       6226.30       643.87 o                         
   9   0  12         16.57         45.43        70.26 o                         
  10   0  12       4283.94       5159.91       538.71 o                         
  11   0  12        293.01        308.71       165.43 o                         
  12   0  12       1734.76       1964.44       330.52 o                         
  13   0  12          8.41         38.29        78.87 o                         
   1   1  12      20776.02      19067.83      1030.70 o                         
   2   1  12         18.07         59.22        51.55 o                         
   3   1  12      14571.06      14989.63       975.19 o                         
   4   1  12        203.77        286.35        39.13 o                         
   5   1  12      11251.88      12045.58       864.68 o                         
   6   1  12          1.16         27.02        37.71 o                         
   7   1  12       6480.26       7392.08       330.71 o                         
   8   1  12        124.19        190.13        50.32 o                         
   9   1  12       3477.50       4148.84       244.35 o                         
  10   1  12          5.80        -55.76        55.76 o                         
  11   1  12       1531.20       1745.93       193.07 o                         
  12   1  12         13.53         33.89        55.99 o                         
  13   1  12        588.33        694.20        69.90 o                         
   0   2  12       8361.62       7136.93       871.21 o                         
   1   2  12        123.31        145.33        53.06 o                         
   2   2  12       5553.56       5934.33       317.20 o                         
   3   2  12        181.34        261.74        42.74 o                         
   4   2  12       3327.81       3264.94       215.08 o                         
   5   2  12        765.86        724.78        46.87 o                         
   6   2  12       1407.01       1495.13       101.01 o                         
   7   2  12          2.88         85.32        51.25 o                         
   8   2  12       1422.73       1620.11       164.28 o                         
   9   2  12         49.23        106.41        50.23 o                         
  10   2  12        270.05        295.92        53.50 o                         
  11   2  12        190.97        282.64        54.15 o                         
  12   2  12        144.58        192.44        58.75 o                         
   1   3  12       1156.40       1221.39        68.31 o                         
   2   3  12        104.01        109.00        39.48 o                         
   3   3  12       2819.13       3017.05       236.84 o                         
   4   3  12        359.61        386.06        50.62 o                         
   5   3  12        405.12        433.45        57.82 o                         
   6   3  12        126.79        107.08        44.28 o                         
   7   3  12        285.71        376.58        39.28 o                         
   8   3  12        464.64        506.70        52.32 o                         
   9   3  12        353.50        339.59        67.36 o                         
  10   3  12          2.21         42.27        51.36 o                         
  11   3  12         73.64        103.27        46.32 o                         
  12   3  12         14.83         30.40        53.08 o                         
   0   4  12       9737.94      10885.37       485.80 o                         
   1   4  12        130.97        165.77        40.98 o                         
   2   4  12       6060.54       7033.57       488.44 o                         
   3   4  12          0.65         44.02        48.61 o                         
   4   4  12       3460.78       3883.03       231.23 o                         
   5   4  12         82.32         37.28        47.19 o                         
   6   4  12       3755.09       3971.43       325.62 o                         
   7   4  12        156.95        149.58        53.47 o                         
   8   4  12       1601.02       1866.33       151.79 o                         
   9   4  12         28.91         58.08        49.05 o                         
  10   4  12        918.51        994.56        81.98 o                         
  11   4  12         15.49         83.19        56.76 o                         
   1   5  12       6304.81       7153.04       349.53 o                         
   2   5  12        150.04        158.99        44.12 o                         
   3   5  12       3329.83       4043.52       285.66 o                         
   4   5  12         56.56        104.10        45.77 o                         
   5   5  12       4925.89       5432.30       421.47 o                         
   6   5  12         17.33         24.02        37.94 o                         
   7   5  12       3057.05       3410.18       297.41 o                         
   8   5  12         94.32        131.88        53.49 o                         
   9   5  12       1085.86       1213.46       130.09 o                         
  10   5  12          5.85         92.40        55.98 o                         
   0   6  12       2983.79       3567.05       303.93 o                         
   1   6  12         97.91        105.98        58.26 o                         
   2   6  12       3823.52       4311.12       457.01 o                         
   3   6  12         28.28         10.22        58.31 o                         
   4   6  12       3212.61       3542.54       321.28 o                         
   5   6  12        108.71        132.11        44.37 o                         
   6   6  12       1785.07       1981.13       223.95 o                         
   7   6  12         29.88         29.55        49.34 o                         
   8   6  12       1099.33       1249.45       176.91 o                         
   9   6  12          0.36         33.53        53.25 o                         
   1   7  12        757.43        786.33        91.23 o                         
   2   7  12          7.50        -32.52        60.44 o                         
   3   7  12        488.03        416.97       101.19 o                         
   4   7  12         34.18         45.51        61.75 o                         
   5   7  12        268.34        223.08        47.42 o                         
   6   7  12         10.14        122.83        61.11 o                         
   7   7  12        147.81        102.86        62.31 o                         
   0   8  12         94.11         95.42        92.93 o                         
   1   8  12          8.21        100.81        65.85 o                         
   2   8  12         58.33         39.62        66.69 o                         
   3   8  12          1.93        -36.19        64.82 o                         
   4   8  12         23.15         19.35        50.20 o                         
   5   8  12          6.72        201.81       146.46 o                         
   1   1  13       8004.04       7207.22       380.45 o                         
   2   1  13        760.92        774.71        44.13 o                         
   3   1  13       7029.35       6860.33       470.37 o                         
   4   1  13       1118.30       1163.58        89.29 o                         
   5   1  13       8006.94       7928.50       546.07 o                         
   6   1  13        708.08        676.10        55.65 o                         
   7   1  13       3196.27       3670.47       235.45 o                         
   8   1  13          4.99         48.02        52.52 o                         
   9   1  13       1425.16       1827.94       111.52 o                         
  10   1  13        345.33        416.22        79.40 o                         
  11   1  13        785.82        973.05        90.42 o                         
  12   1  13         83.58        142.66        60.41 o                         
   0   2  13      13533.24      10854.34      1003.35 o                         
   1   2  13       1356.80       1150.05        54.95 o                         
   2   2  13      20028.97      21171.81      1085.04 o                         
   3   2  13        324.87        327.79        40.98 o                         
   4   2  13      13981.41      15360.33      1062.00 o                         
   5   2  13        112.76        133.76        47.17 o                         
   6   2  13       6950.42       7685.21       520.15 o                         
   7   2  13        919.73        889.30        70.83 o                         
   8   2  13       5906.98       6710.56       627.97 o                         
   9   2  13        108.50         28.04        81.30 o                         
  10   2  13       2364.56       2634.53       260.92 o                         
  11   2  13         15.66         53.07        56.63 o                         
  12   2  13       1011.95       1167.62       229.46 o                         
   1   3  13      14203.86      14706.28      1176.69 o                         
   2   3  13         97.09        133.77        41.71 o                         
   3   3  13       8861.70       9919.44       525.67 o                         
   4   3  13        123.21        144.84        50.54 o                         
   5   3  13       6294.17       6867.03       612.32 o                         
   6   3  13        508.68        550.05        52.79 o                         
   7   3  13       5506.59       6449.80       385.64 o                         
   8   3  13         99.66        173.11        54.40 o                         
   9   3  13       2697.58       3023.36       249.87 o                         
  10   3  13         23.88         55.99        50.26 o                         
  11   3  13       1314.84       1316.54       143.20 o                         
  12   3  13         16.00         59.16       113.76 o                         
   0   4  13       4276.67       4619.29       217.09 o                         
   1   4  13        779.95        851.07        66.84 o                         
   2   4  13       2576.00       2890.02       245.28 o                         
   3   4  13        533.04        604.93        52.73 o                         
   4   4  13       2945.35       3195.46       214.95 o                         
   5   4  13         26.63         79.34        48.35 o                         
   6   4  13       2419.71       2420.31       161.84 o                         
   7   4  13        945.04        959.34        56.99 o                         
   8   4  13        865.78        891.91        60.01 o                         
   9   4  13        105.86        162.45        72.54 o                         
  10   4  13        534.62        659.91       101.86 o                         
  11   4  13         33.12         67.26        57.24 o                         
   1   5  13         32.09         67.52        46.54 o                         
   2   5  13         66.63         75.14        47.95 o                         
   3   5  13        336.21        388.88        48.97 o                         
   4   5  13          2.06          6.93        44.66 o                         
   5   5  13         16.84         95.30        49.83 o                         
   6   5  13         30.09         49.60        47.58 o                         
   7   5  13         12.08         95.68        56.04 o                         
   8   5  13         17.84         87.74        56.98 o                         
   9   5  13          3.71         56.24        53.56 o                         
  10   5  13         49.84         51.50        53.57 o                         
   0   6  13        607.52        618.80       105.66 o                         
   1   6  13         48.20        -26.08        62.19 o                         
   2   6  13        613.01        719.26        81.99 o                         
   3   6  13          9.68         45.64        47.34 o                         
   4   6  13        677.09        690.64        53.70 o                         
   5   6  13         43.07         84.63        47.93 o                         
   6   6  13        533.26        542.92        49.44 o                         
   7   6  13         51.89         62.68        54.80 o                         
   8   6  13        243.26        306.99        56.74 o                         
   9   6  13         64.75       -100.77       100.77 o                         
   1   7  13       1355.47       1333.73        91.17 o                         
   2   7  13         17.64         -3.11        63.52 o                         
   3   7  13       1285.16       1333.13       198.63 o                         
   4   7  13         35.91         50.48        61.08 o                         
   5   7  13        818.46        935.05       134.86 o                         
   6   7  13         14.76         58.57        59.41 o                         
   7   7  13        505.34        628.83       249.47 o                         
   0   8  13        890.56        858.61       116.81 o                         
   1   8  13         19.34         58.90        69.60 o                         
   2   8  13        702.68        749.92       140.70 o                         
   3   8  13          1.60        114.73        70.39 o                         
   4   8  13        544.42        580.80       149.99 o                         
   0   0  14      38229.27      38399.16      4005.72 o                         
   1   0  14        391.38        384.25        59.09 o                         
   2   0  14      23127.22      18124.57       595.46 o                         
   3   0  14         27.52         60.27        66.20 o                         
   4   0  14      14229.42      12881.67      1407.83 o                         
   5   0  14       1178.51       1069.82       160.54 o                         
   6   0  14      15730.45      16630.17      1886.30 o                         
   7   0  14          0.52         51.81        90.93 o                         
   8   0  14       3508.93       4592.58       621.37 o                         
   9   0  14          9.82        -19.85        78.82 o                         
  10   0  14       2201.22       2521.95       321.99 o                         
  11   0  14        149.12        210.99        83.06 o                         
  12   0  14       1333.18       1573.66       489.55 o                         
   1   1  14      11986.00      11242.00       678.52 o                         
   2   1  14        301.91        301.03        51.83 o                         
   3   1  14       9552.62       9166.99       503.93 o                         
   4   1  14        341.51        358.72        51.53 o                         
   5   1  14       6923.98       7327.17       520.75 o                         
   6   1  14          2.28         98.10        45.80 o                         
   7   1  14       4147.63       5078.37       402.62 o                         
   8   1  14        277.49        368.77        54.93 o                         
   9   1  14       1921.99       2328.93       156.16 o                         
  10   1  14          2.45        101.21        56.96 o                         
  11   1  14       1392.48       1737.38       182.45 o                         
  12   1  14         23.12         21.60        65.02 o                         
   0   2  14        554.19        349.45        84.23 o                         
   1   2  14        187.85        174.92        48.92 o                         
   2   2  14       1103.70       1317.95       116.34 o                         
   3   2  14         38.35         37.17        44.12 o                         
   4   2  14        404.19        486.99        47.59 o                         
   5   2  14        379.85        411.43        49.31 o                         
   6   2  14        815.04        849.21        76.75 o                         
   7   2  14         51.01         62.97        54.23 o                         
   8   2  14        610.43        689.36        89.79 o                         
   9   2  14          0.84         48.29        49.92 o                         
  10   2  14        410.45        455.60        79.08 o                         
  11   2  14         82.11         56.15        60.53 o                         
  12   2  14        138.93        135.79        63.48 o                         
   1   3  14        557.36        534.32        51.72 o                         
   2   3  14        825.45        769.54        48.64 o                         
   3   3  14         20.13         20.40        43.63 o                         
   4   3  14       1261.79       1348.74       127.70 o                         
   5   3  14        195.40        213.52        49.92 o                         
   6   3  14         19.86         84.32        48.29 o                         
   7   3  14        151.42        176.75        44.16 o                         
   8   3  14        499.98        444.49        62.65 o                         
   9   3  14         10.28         29.04        54.92 o                         
  10   3  14          3.79         55.86        54.97 o                         
  11   3  14        108.74        180.26        60.29 o                         
   0   4  14       7167.88       7807.86       629.98 o                         
   1   4  14          8.66        123.90        44.03 o                         
   2   4  14       2890.24       3159.60       217.03 o                         
   3   4  14         96.24        133.69        44.51 o                         
   4   4  14       2632.42       2984.80       234.64 o                         
   5   4  14          1.51         82.60        50.05 o                         
   6   4  14       2687.29       2983.95       252.91 o                         
   7   4  14         55.35         86.56        52.73 o                         
   8   4  14        984.19       1213.26       144.35 o                         
   9   4  14          6.68        139.39        57.65 o                         
  10   4  14        691.03        690.58       100.44 o                         
   1   5  14       6714.43       7368.32       415.91 o                         
   2   5  14         33.91         71.09        53.13 o                         
   3   5  14       6342.93       7071.88       391.01 o                         
   4   5  14        105.05         88.49        50.73 o                         
   5   5  14       4293.44       4433.65       321.67 o                         
   6   5  14          0.40         40.71        51.50 o                         
   7   5  14       2173.71       2332.76       284.05 o                         
   8   5  14        100.37        117.59        59.70 o                         
   9   5  14       1258.68       1272.87       202.71 o                         
   0   6  14       1671.19       1804.22       251.58 o                         
   1   6  14          0.00        -57.48        65.01 o                         
   2   6  14       2187.72       2473.91       307.45 o                         
   3   6  14         10.85         56.73        51.86 o                         
   4   6  14       1843.59       1948.94       125.03 o                         
   5   6  14         84.22        114.11        51.32 o                         
   6   6  14       1123.64       1043.99        98.48 o                         
   7   6  14          3.53         48.70        55.83 o                         
   8   6  14        829.56        885.98       116.97 o                         
   1   7  14         74.25        122.02        70.45 o                         
   2   7  14          4.45         30.70        68.95 o                         
   3   7  14        242.77        234.25        67.21 o                         
   4   7  14         10.01         49.76        51.20 o                         
   5   7  14         89.19        144.16        63.00 o                         
   6   7  14          1.65         -3.75        60.78 o                         
   0   8  14          7.43        107.20       103.54 o                         
   1   8  14          2.19         97.62        71.40 o                         
   2   8  14          3.81         18.19        74.56 o                         
   1   1  15       9562.22       8328.38       434.98 o                         
   2   1  15        252.18        245.12        51.86 o                         
   3   1  15       5441.78       4629.00       318.21 o                         
   4   1  15         21.12         54.50        46.93 o                         
   5   1  15       4767.49       4370.75       364.11 o                         
   6   1  15        113.62        142.35        49.55 o                         
   7   1  15       3464.57       3557.91       393.78 o                         
   8   1  15         67.69        120.84        59.41 o                         
   9   1  15        801.02        893.20       107.70 o                         
  10   1  15          4.02         33.11        76.97 o                         
  11   1  15        399.19        532.18        65.51 o                         
  12   1  15          0.33        123.41       112.59 o                         
   0   2  15      11214.49       8938.79       345.38 o                         
   1   2  15        322.20        230.22        44.19 o                         
   2   2  15       5123.68       5255.42       276.56 o                         
   3   2  15         65.44         65.03        42.22 o                         
   4   2  15       5022.53       5697.61       389.20 o                         
   5   2  15         85.95        147.49        46.90 o                         
   6   2  15       7945.71       8776.03       692.89 o                         
   7   2  15        249.41        282.40        62.77 o                         
   8   2  15       2859.96       3437.50       317.09 o                         
   9   2  15         10.15         22.34        56.13 o                         
  10   2  15       1482.64       1580.28       226.82 o                         
  11   2  15         24.87         84.10        62.57 o                         
   1   3  15       6354.22       6226.51       590.19 o                         
   2   3  15        341.37        305.54        41.75 o                         
   3   3  15       5699.03       6665.47       453.28 o                         
   4   3  15        128.81        149.61        71.58 o                         
   5   3  15       5742.47       6666.17       656.48 o                         
   6   3  15         49.21         33.28        50.22 o                         
   7   3  15       3370.78       4001.80       270.02 o                         
   8   3  15         15.93         73.08        53.87 o                         
   9   3  15       1986.97       2228.77       199.46 o                         
  10   3  15          0.17         -5.44        58.65 o                         
  11   3  15       1130.51       1141.87       162.88 o                         
   0   4  15       3712.27       3842.32       355.21 o                         
   1   4  15        229.30        211.73        48.02 o                         
   2   4  15       6431.73       6642.25       540.15 o                         
   3   4  15         14.83         92.37        52.55 o                         
   4   4  15       4029.12       4114.13       358.24 o                         
   5   4  15          9.16         69.20        51.32 o                         
   6   4  15        974.23       1200.96       128.38 o                         
   7   4  15         48.28         59.66        48.44 o                         
   8   4  15       1073.51       1245.81       128.04 o                         
   9   4  15          0.19        -15.34        58.10 o                         
  10   4  15        520.13        519.63        96.76 o                         
   1   5  15        177.05        243.76        64.31 o                         
   2   5  15          0.13         54.23        52.70 o                         
   3   5  15        151.52        263.63        52.82 o                         
   4   5  15          4.05         56.34        53.71 o                         
   5   5  15         11.25        121.69        54.65 o                         
   6   5  15          1.28        -11.46        45.72 o                         
   7   5  15          9.66         17.16        52.42 o                         
   8   5  15          0.05         20.91        62.91 o                         
   9   5  15         17.95        -56.92        56.92 o                         
   0   6  15       1049.82       1059.48       106.73 o                         
   1   6  15          1.05         36.43        73.97 o                         
   2   6  15        864.52       1039.99       150.24 o                         
   3   6  15          0.72         61.95        51.23 o                         
   4   6  15        572.88        654.64        54.65 o                         
   5   6  15         45.27         67.88        52.78 o                         
   6   6  15        410.92        491.41        67.81 o                         
   7   6  15         12.20          3.09        57.14 o                         
   1   7  15        848.61        846.76       128.02 o                         
   2   7  15          1.66         21.27        71.49 o                         
   3   7  15        914.53        918.89       133.28 o                         
   4   7  15         20.81         29.79        66.19 o                         
   5   7  15        506.35        562.79        65.66 o                         
   0   0  16      27106.54      29337.82      1220.83 o                         
   1   0  16        661.52        731.52        70.53 o                         
   2   0  16      16754.46      14993.74       525.46 o                         
   3   0  16        414.95        348.92        64.68 o                         
   4   0  16      10415.78       7739.60       642.00 o                         
   5   0  16         38.75         82.59        64.85 o                         
   6   0  16       7190.64       7402.65       919.66 o                         
   7   0  16        640.11        647.35        93.47 o                         
   8   0  16       3892.82       4445.50       451.76 o                         
   9   0  16        206.42        197.28        97.01 o                         
  10   0  16       1415.08       1538.62       192.17 o                         
  11   0  16         15.17        -62.99       183.57 o                         
   1   1  16      11499.26      11140.58       506.33 o                         
   2   1  16         53.21        103.77        47.88 o                         
   3   1  16       4173.11       3775.33       239.58 o                         
   4   1  16        132.65        102.11        46.52 o                         
   5   1  16       6575.66       5978.23       464.00 o                         
   6   1  16          0.12         36.14        46.31 o                         
   7   1  16       3447.41       3955.90       461.62 o                         
   8   1  16          2.66         59.92        54.68 o                         
   9   1  16       1123.43       1314.11       175.89 o                         
  10   1  16          2.58          6.21        62.53 o                         
  11   1  16        949.90       1032.10       142.14 o                         
   0   2  16        146.99        187.38        66.70 o                         
   1   2  16        319.73        386.20        51.13 o                         
   2   2  16        449.86        439.74        49.60 o                         
   3   2  16        262.22        357.69        65.61 o                         
   4   2  16       1765.01       1680.12       120.76 o                         
   5   2  16          3.70         -3.06        52.64 o                         
   6   2  16        273.13        339.97        51.32 o                         
   7   2  16        222.42        237.03        54.55 o                         
   8   2  16        350.13        436.07        59.00 o                         
   9   2  16         84.85        187.37        69.26 o                         
  10   2  16        294.53        321.59        62.22 o                         
  11   2  16          0.08        116.17        66.24 o                         
   1   3  16       1305.46       1114.96        70.53 o                         
   2   3  16          0.02         81.37        49.26 o                         
   3   3  16         24.68         67.70        45.80 o                         
   4   3  16        208.13        280.30        55.20 o                         
   5   3  16        784.51        862.57       120.05 o                         
   6   3  16        106.76        231.39        49.32 o                         
   7   3  16        265.99        379.26        52.72 o                         
   8   3  16          0.07         37.17        56.19 o                         
   9   3  16         15.67         19.71        58.59 o                         
  10   3  16         33.39          5.53        61.89 o                         
   0   4  16       3604.02       3492.31       420.53 o                         
   1   4  16          5.48          7.82        49.64 o                         
   2   4  16       3603.15       3601.62       313.68 o                         
   3   4  16         25.94        129.42        50.57 o                         
   4   4  16       2720.55       2862.27       175.35 o                         
   5   4  16         25.92         58.03        51.66 o                         
   6   4  16       1914.33       2051.97       200.36 o                         
   7   4  16          0.05         35.63        62.34 o                         
   8   4  16        677.89        825.47       155.94 o                         
   9   4  16          4.41         65.07        48.08 o                         
   1   5  16       3759.34       3833.00       306.93 o                         
   2   5  16          3.10         54.34        57.42 o                         
   3   5  16       3836.56       4048.94       274.25 o                         
   4   5  16        139.74        194.76        56.43 o                         
   5   5  16       1969.47       1950.75       139.94 o                         
   6   5  16        122.28         59.62        55.43 o                         
   7   5  16       1261.52       1277.24       144.56 o                         
   8   5  16          8.17         70.27        64.60 o                         
   0   6  16        727.28        725.17       103.62 o                         
   1   6  16         12.86        135.41        70.92 o                         
   2   6  16       1136.13       1233.74       114.37 o                         
   3   6  16          3.16         -0.57        55.66 o                         
   4   6  16       1198.97       1278.02        64.79 o                         
   5   6  16          6.20         11.21        52.43 o                         
   6   6  16        514.25        450.50        58.66 o                         
   7   6  16          8.37         58.55        58.33 o                         
   1   7  16         85.75         96.73        77.25 o                         
   2   7  16          1.45         98.24        79.98 o                         
   3   7  16        194.23        159.36        59.71 o                         
   4   7  16         18.42         95.80        65.66 o                         
   1   1  17       3338.48       3545.66       152.99 o                         
   2   1  17        103.70        238.36        47.02 o                         
   3   1  17        424.08        423.83        47.10 o                         
   4   1  17          6.65        111.37        45.09 o                         
   5   1  17       1582.85       1467.99        95.58 o                         
   6   1  17         77.07        175.92        54.66 o                         
   7   1  17       2091.41       2027.42       220.27 o                         
   8   1  17        205.31        280.68        67.16 o                         
   9   1  17        324.80        368.74        67.41 o                         
  10   1  17         80.16         48.30        68.95 o                         
  11   1  17        407.03        453.68       128.20 o                         
   0   2  17      10714.90       8959.68       217.97 o                         
   1   2  17        169.42        170.39        50.75 o                         
   2   2  17       3965.27       3900.44       175.83 o                         
   3   2  17          8.27         52.86        45.18 o                         
   4   2  17       4168.16       4384.88       238.53 o                         
   5   2  17         23.61         71.21        44.60 o                         
   6   2  17       6936.98       7163.57       611.62 o                         
   7   2  17        159.70        118.53        48.57 o                         
   8   2  17       1924.86       2204.05       257.51 o                         
   9   2  17          4.13         53.13        63.35 o                         
  10   2  17        902.71       1002.36       153.46 o                         
   1   3  17       5932.81       4751.06       305.01 o                         
   2   3  17          1.53         60.49        44.06 o                         
   3   3  17       7059.73       7082.82       410.11 o                         
   4   3  17          2.30         16.05        37.75 o                         
   5   3  17       4860.67       5419.56       478.63 o                         
   6   3  17         17.41        120.54        53.34 o                         
   7   3  17       2629.76       3000.80       251.18 o                         
   8   3  17         20.62        130.85        59.60 o                         
   9   3  17       1403.14       1531.51       161.30 o                         
  10   3  17          0.14         87.15        63.58 o                         
   0   4  17       1640.46       1404.95       218.72 o                         
   1   4  17         24.12          4.89        52.03 o                         
   2   4  17       3013.55       3077.86       187.25 o                         
   3   4  17          2.58         48.05        56.82 o                         
   4   4  17       2008.64       2319.33       226.59 o                         
   5   4  17        114.36        146.02        56.89 o                         
   6   4  17        398.16        469.26        57.80 o                         
   7   4  17         60.26         39.08        50.73 o                         
   8   4  17        631.55        789.42       155.47 o                         
   9   4  17         15.73         61.63        63.72 o                         
   1   5  17         41.12         66.91        60.43 o                         
   2   5  17          7.71         42.30        59.35 o                         
   3   5  17        225.92        214.23        58.21 o                         
   4   5  17          0.03         -9.29        50.31 o                         
   5   5  17          9.13         42.58        57.45 o                         
   6   5  17          1.06          2.40        48.49 o                         
   7   5  17          5.84        116.77        56.76 o                         
   8   5  17          4.49         28.40        65.72 o                         
   0   6  17        359.88        409.85       115.34 o                         
   1   6  17         31.94         -7.45        74.33 o                         
   2   6  17        314.60        310.16        57.72 o                         
   3   6  17          4.81         99.06        57.60 o                         
   4   6  17        285.80        303.37        58.44 o                         
   5   6  17         20.70         50.73        49.25 o                         
   6   6  17        144.03        168.88        56.70 o                         
   1   7  17        769.92        602.81       119.12 o                         
   2   7  17          2.58         36.31        80.10 o                         
   3   7  17        803.35        835.81        81.04 o                         
   0   0  18      12074.31      14109.93       414.29 o                         
   1   0  18         49.31         37.31        58.48 o                         
   2   0  18       5443.58       5395.26       206.79 o                         
   3   0  18         29.14         11.85        67.14 o                         
   4   0  18       2624.68       2024.04       105.78 o                         
   5   0  18        147.86        190.38        68.64 o                         
   6   0  18       6017.59       4811.07       372.59 o                         
   7   0  18        197.22        125.98       105.86 o                         
   8   0  18       1982.62       1935.25       294.14 o                         
   9   0  18         15.90          3.40        99.16 o                         
  10   0  18       1008.51       1026.61       200.08 o                         
   1   1  18       7099.39       7536.91       147.18 o                         
   2   1  18         61.30         87.96        46.67 o                         
   3   1  18       5572.98       4821.55       360.24 o                         
   4   1  18        137.97        163.58        46.90 o                         
   5   1  18       3745.29       3086.23       166.07 o                         
   6   1  18          4.39         75.07        45.32 o                         
   7   1  18       2405.25       2252.47       196.91 o                         
   8   1  18         11.14        174.18        70.48 o                         
   9   1  18        962.92        983.47       144.35 o                         
  10   1  18          4.38         20.98        72.20 o                         
   0   2  18        435.55        481.83        71.26 o                         
   1   2  18          0.07         76.44        42.78 o                         
   2   2  18       2220.33       1905.11       122.94 o                         
   3   2  18          0.57         12.83        47.52 o                         
   4   2  18       1441.56       1369.89       100.10 o                         
   5   2  18         51.48         75.62        43.10 o                         
   6   2  18        350.61        362.19        59.72 o                         
   7   2  18         36.09         34.71        56.22 o                         
   8   2  18        273.88        289.33        63.48 o                         
   9   2  18          0.17         35.16        97.25 o                         
  10   2  18        168.77        256.53        58.26 o                         
   1   3  18       1659.76       1351.94        85.29 o                         
   2   3  18         13.07         45.45        62.24 o                         
   3   3  18        447.00        503.08        48.86 o                         
   4   3  18         31.42         -7.76        46.59 o                         
   5   3  18        491.96        610.67        54.83 o                         
   6   3  18         30.22        114.90        55.85 o                         
   7   3  18        333.73        424.86        94.47 o                         
   8   3  18         54.92         41.17        49.45 o                         
   9   3  18          6.47        101.10        63.50 o                         
   0   4  18       3317.81       2413.76       443.32 o                         
   1   4  18          4.68        108.90        52.81 o                         
   2   4  18       2368.59       2264.57       102.10 o                         
   3   4  18          7.08        -27.87        57.20 o                         
   4   4  18       1923.73       2041.35       182.03 o                         
   5   4  18         28.27         25.83        54.83 o                         
   6   4  18       1179.89       1271.64       129.58 o                         
   7   4  18          0.66         42.23        58.04 o                         
   8   4  18        477.80        492.23        64.57 o                         
   1   5  18       1108.04       1083.37       100.72 o                         
   2   5  18          0.02         64.12        60.00 o                         
   3   5  18       1885.98       2038.67       160.26 o                         
   4   5  18         10.56          0.20        60.80 o                         
   5   5  18       1017.00       1000.34        98.01 o                         
   6   5  18         45.44         58.98        58.63 o                         
   7   5  18        571.99        624.54        65.73 o                         
   0   6  18        635.02        545.23       112.59 o                         
   1   6  18          0.25        195.08        92.63 o                         
   2   6  18       1112.19       1114.16        92.71 o                         
   3   6  18          9.32         60.17        60.46 o                         
   4   6  18        892.08        810.57        79.76 o                         
   5   6  18         14.24         61.40        56.91 o                         
   1   1  19       1871.37       2046.50        45.15 o                         
   2   1  19        457.39        453.44        44.29 o                         
   3   1  19        123.72        194.14        47.23 o                         
   4   1  19          6.47          0.08        41.43 o                         
   5   1  19       1764.92       1565.94        70.27 o                         
   6   1  19         16.53         60.28        46.62 o                         
   7   1  19       1178.51       1015.19        98.73 o                         
   8   1  19         24.73         16.95        69.78 o                         
   9   1  19        167.06        196.42        74.35 o                         
  10   1  19         16.87       -144.28       163.32 o                         
   0   2  19       6598.92       6255.16       202.62 o                         
   1   2  19         77.21         90.41        48.33 o                         
   2   2  19       5183.21       4721.22       308.19 o                         
   3   2  19         15.07         43.62        44.81 o                         
   4   2  19       3687.55       3309.87       144.65 o                         
   5   2  19         16.73         43.91        45.97 o                         
   6   2  19       3565.15       3728.43       309.06 o                         
   7   2  19          3.89         51.25        53.07 o                         
   8   2  19       1687.35       1847.58       219.30 o                         
   9   2  19         27.57        -52.15        67.88 o                         
   1   3  19       4934.89       4125.44       253.66 o                         
   2   3  19         11.20         96.51        45.19 o                         
   3   3  19       3911.30       3726.81       206.69 o                         
   4   3  19         69.08         65.01        44.13 o                         
   5   3  19       3108.24       3146.28       199.87 o                         
   6   3  19         10.10         -4.44        54.85 o                         
   7   3  19       1622.45       1507.72       123.88 o                         
   8   3  19          4.57         44.68        64.14 o                         
   0   4  19        472.56        431.05        81.36 o                         
   1   4  19          2.93         53.23        53.34 o                         
   2   4  19       1044.42        919.11        60.23 o                         
   3   4  19          0.48          4.32        60.99 o                         
   4   4  19       1159.29       1117.28        84.76 o                         
   5   4  19         49.83         93.30        51.96 o                         
   6   4  19        262.65        347.48        58.63 o                         
   7   4  19         10.48        188.43        67.67 o                         
   8   4  19        290.96        174.44        98.50 o                         
   1   5  19         14.31         71.02        54.65 o                         
   2   5  19         13.13         88.23        64.38 o                         
   3   5  19        100.94        143.52        59.82 o                         
   4   5  19          9.79         71.80        75.80 o                         
   5   5  19          0.73          0.10        59.43 o                         
   6   5  19          1.76         43.44        61.47 o                         
   0   6  19        118.93         44.92       117.20 o                         
   1   6  19          6.10         50.09        79.28 o                         
   2   6  19        167.26        219.89        58.02 o                         
   3   6  19         27.83        102.24        62.10 o                         
   4   6  19        202.39         93.23        90.05 o                         
   0   0  20       5692.85       6588.64       110.14 o                         
   1   0  20        562.48        603.31        77.86 o                         
   2   0  20       3277.66       3521.54       128.94 o                         
   3   0  20          0.32         -7.22        62.45 o                         
   4   0  20       3725.41       3041.18       232.73 o                         
   5   0  20        298.11        201.04        69.31 o                         
   6   0  20       3193.13       2359.99       128.68 o                         
   7   0  20        248.53        271.08       109.15 o                         
   8   0  20       1636.24       1080.55       175.52 o                         
   9   0  20         30.36          5.54       114.83 o                         
   1   1  20       3832.79       4193.90        78.77 o                         
   2   1  20          5.91         62.18        44.91 o                         
   3   1  20       3029.62       2830.05       143.44 o                         
   4   1  20         45.07         37.21        41.15 o                         
   5   1  20       1966.60       1661.06        85.25 o                         
   6   1  20         35.74         37.03        46.52 o                         
   7   1  20       1530.90       1312.13       100.75 o                         
   8   1  20          0.59        106.54        73.57 o                         
   9   1  20        735.85        627.16        95.74 o                         
   0   2  20        688.46        612.49        58.83 o                         
   1   2  20         81.15        142.48        44.31 o                         
   2   2  20        780.50        793.44        48.90 o                         
   3   2  20         10.26         49.43        46.96 o                         
   4   2  20        663.99        658.53        63.57 o                         
   5   2  20          0.02         30.88        46.49 o                         
   6   2  20         87.27        217.68        55.42 o                         
   7   2  20         72.66         56.68        54.66 o                         
   8   2  20        197.01        210.47        67.83 o                         
   1   3  20        437.31        358.42        47.35 o                         
   2   3  20         11.49         35.29        52.75 o                         
   3   3  20        137.24        118.08        53.74 o                         
   4   3  20        189.60        210.14        43.83 o                         
   5   3  20         72.48        120.40        62.82 o                         
   6   3  20         50.17         80.27        51.03 o                         
   7   3  20        145.37        166.12        55.99 o                         
   8   3  20          8.73         52.34        67.05 o                         
   0   4  20       1233.92        868.04        91.02 o                         
   1   4  20         22.39        101.23        70.81 o                         
   2   4  20       1363.87       1165.07        94.17 o                         
   3   4  20         51.31         61.22        44.59 o                         
   4   4  20        888.67        912.52        75.74 o                         
   5   4  20         97.14        128.62        56.97 o                         
   6   4  20        519.17        534.56        90.36 o                         
   7   4  20          2.13          0.91        54.44 o                         
   1   5  20       1092.39        899.71       153.78 o                         
   2   5  20          0.07         -0.11        71.32 o                         
   3   5  20       1543.11       1546.03       159.74 o                         
   4   5  20          6.10         48.54        60.99 o                         
   5   5  20        988.71       1179.10        66.40 o                         
   0   6  20        614.49        368.52       137.86 o                         
   1   6  20          9.32         76.34        67.44 o                         
   2   6  20        898.12        859.87       280.54 o                         
   1   1  21       2060.24       2290.70        67.35 o                         
   2   1  21        284.62        253.98        42.47 o                         
   3   1  21       1920.08       1756.51        73.61 o                         
   4   1  21          7.07         49.62        45.01 o                         
   5   1  21       1269.48       1079.63        74.85 o                         
   6   1  21         57.98          8.26        47.30 o                         
   7   1  21        711.15        564.06        59.49 o                         
   8   1  21         94.85        222.67        74.07 o                         
   0   2  21       4030.21       4020.45        91.64 o                         
   1   2  21          8.16         64.09        37.46 o                         
   2   2  21       2655.22       2692.10       137.64 o                         
   3   2  21         11.11         46.10        44.30 o                         
   4   2  21       1978.09       1910.14       113.73 o                         
   5   2  21         87.25         65.46        49.73 o                         
   6   2  21       1757.43       1575.36       115.82 o                         
   7   2  21          5.49         74.81        59.60 o                         
   8   2  21        923.06        800.11       186.86 o                         
   1   3  21       1932.17       1854.16       123.14 o                         
   2   3  21         12.43        110.22        44.25 o                         
   3   3  21       2188.63       2046.81       145.80 o                         
   4   3  21          2.44         68.92        44.85 o                         
   5   3  21       1206.59       1055.70        71.50 o                         
   6   3  21          9.90         72.60        51.47 o                         
   7   3  21        817.10        786.39        96.84 o                         
   0   4  21        681.28        546.65        77.36 o                         
   1   4  21         37.23         82.99        65.52 o                         
   2   4  21        917.59        730.62        86.12 o                         
   3   4  21          0.82         57.62        50.57 o                         
   4   4  21        797.22        731.76        60.19 o                         
   5   4  21         39.39         67.72        56.51 o                         
   6   4  21        401.60        330.80        78.73 o                         
   1   5  21          5.67        -27.67        57.80 o                         
   2   5  21         59.00        142.43        70.57 o                         
   3   5  21         20.95         84.17        56.93 o                         
   4   5  21          3.88        113.28        78.95 o                         
   0   0  22       2425.48       2875.68        95.75 o                         
   1   0  22         66.01         44.15        51.25 o                         
   2   0  22       4452.49       4478.61        63.83 o                         
   3   0  22         65.81        189.12        62.12 o                         
   4   0  22       2880.96       2710.39       140.16 o                         
   5   0  22        173.55         96.39        54.60 o                         
   6   0  22       1906.81       1416.04       170.57 o                         
   7   0  22         46.10         62.33       103.50 o                         
   1   1  22       1779.48       1947.48        64.02 o                         
   2   1  22         50.88        143.97        44.46 o                         
   3   1  22       1539.09       1626.26        45.37 o                         
   4   1  22        105.90         73.48        44.45 o                         
   5   1  22       1253.52       1048.77       110.08 o                         
   6   1  22          9.65         39.34        49.54 o                         
   7   1  22        870.16        678.31        96.47 o                         
   0   2  22        246.38        268.54        54.49 o                         
   1   2  22         19.87         34.66        44.55 o                         
   2   2  22        247.13        248.86        40.96 o                         
   3   2  22          3.67         32.97        43.87 o                         
   4   2  22        122.93        155.79        46.07 o                         
   5   2  22         52.55        139.01        45.66 o                         
   6   2  22        124.70        146.95        57.35 o                         
   7   2  22         26.70         80.65        71.73 o                         
   1   3  22         17.15         41.95        47.96 o                         
   2   3  22         58.72         65.05        43.30 o                         
   3   3  22         14.51         80.51        39.02 o                         
   4   3  22         84.59         57.46        46.25 o                         
   5   3  22         35.30         47.45        52.39 o                         
   6   3  22         20.43         19.15        55.23 o                         
   0   4  22        584.10        488.04        76.98 o                         
   1   4  22         10.18         88.28        52.39 o                         
   2   4  22        776.73        672.33        54.11 o                         
   3   4  22          0.37         32.52        60.86 o                         
   4   4  22        625.57        512.12        71.99 o                         
   1   5  22       1122.70        578.77        99.66 o                         
   1   1  23       1304.36       1393.32        45.31 o                         
   2   1  23          1.15         27.56        37.43 o                         
   3   1  23       1435.65       1578.18        75.42 o                         
   4   1  23         23.06         21.20        43.05 o                         
   5   1  23        410.85        326.94        47.20 o                         
   6   1  23         18.96         30.90        46.88 o                         
   0   2  23       1279.37       1427.49        66.37 o                         
   1   2  23         69.96        127.95        42.26 o                         
   2   2  23       1761.91       1848.89        46.57 o                         
   3   2  23          2.22         -1.36        42.62 o                         
   4   2  23       1473.47       1440.83        83.68 o                         
   5   2  23         14.35         80.73        43.84 o                         
   6   2  23        573.14        481.69       127.51 o                         
   1   3  23       1255.00       1238.52        52.34 o                         
   2   3  23          0.03         72.47        47.50 o                         
   3   3  23       1200.24       1111.18        93.49 o                         
   4   3  23         17.39        -10.02        44.73 o                         
   5   3  23        895.11        309.92       127.69 o                         
   0   4  23        642.09        648.79        95.04 o                         
   1   4  23         42.84         84.18        48.98 o                         
   2   4  23        618.63        477.06        61.48 o                         
   3   4  23         23.39        -22.77        72.42 o                         
   0   0  24       1717.91       1786.13       149.79 o                         
   1   0  24          0.71        126.45        58.21 o                         
   2   0  24       1674.85       1830.57       105.21 o                         
   3   0  24         17.94         12.81        62.16 o                         
   4   0  24       1627.44       1659.08        68.02 o                         
   5   0  24        140.20        180.50        65.51 o                         
   1   1  24       1008.18       1152.48        40.53 o                         
   2   1  24          2.46         45.11        38.36 o                         
   3   1  24       1341.62       1338.63        60.62 o                         
   4   1  24          3.10         66.35        40.76 o                         
   5   1  24        801.97        676.43        73.47 o                         
   0   2  24        351.11        308.23        67.70 o                         
   1   2  24          0.11         11.99        40.76 o                         
   2   2  24        159.76        148.74        41.94 o                         
   3   2  24          9.98         18.62        39.06 o                         
   4   2  24        188.10        200.18        40.48 o                         
   1   3  24         17.35         84.27        38.09 o                         
   2   3  24         62.67         75.38        38.91 o                         
   3   3  24        166.67        158.87        65.91 o                         
   1   1  25        325.38        397.30        42.07 o                         
   2   1  25          1.64         29.54        41.87 o                         
   3   1  25        463.22        456.20        58.58 o                         
   0   2  25        694.72        857.03        92.15 o                         
   1   2  25          0.10        -19.79        40.27 o                         
   2   2  25       1413.16       1146.09        87.98 o                         
                                                                                
